# Supplementary material for: A transient apical extracellular matrix relays cytoskeletal patterns to shape permanent acellular ridges on the surface of adult C. elegans
Source: PLoS Genet. 2022 Aug 12;18(8):e1010348. doi: 10.1371/journal.pgen.1010348 (PMC9401183; doi:10.1371/journal.pgen.1010348)
Supplement: S1 Table — (XLSX) [file pgen.1010348.s003.xlsx]

## Sheet: Sheet1
	S1 Table. C. elegans strains used in this study.
	Strain	Genotype	Source
	N2	wild type (Bristol)	Caenorhabditis Genetics Center (CGC)
	LP162	nmy-2(cp13[nmy-2::gfp + LoxP]) I	CGC
	PE97	hmp-1(fe4) V	CGC
	SU93	jcIs1[ajm-1::gfp, rol-6(su1006)] IV	CGC
	WM179	nmy-2(ne3409) I out-crossed: 6x	CGC
	WM180	nmy-2(ne1490) I out-crossed: 6x	CGC
	VC1129	noah-1(ok1587)/szT1[lon-2(e678)] I; +/szT1 X	CGC
	ML2482	noah-1(mc68[noah-1::mCherry]) I	CGC
	ML2450	nmy-1(mc82[nmy-1::gfp]) X	CGC
	SX276	lin-15AB(n765ts) X; mjIs15[ajm-1::mCherry]	Eric Miska (Gurdon Institute)
	JK537	rde-1(ne219) V	John Kim (Johns Hopkins)
	ARF251	fbn-1(tm290) III out-crossed: 3x	Frand Lab [1]
	ARF321	aaaEx78[fbn-1::mCherry::fbn-1 ttx-3::gfp]	Frand Lab [1]
	ARF379	aaaIs12[fbn-1::mCherry::fbn-1 3'UTR ttx-3::gfp] out-crossed: 4x	Frand Lab [1]
	UP3184	let-653(cs178) jcIs1[ajm-1::gfp, rol-6(su1006)] IV; csEx624[lin-48p::let-653(ZP)::sfgfp, lin-48p::mrfp]	Sundaram Lab [2]
	UP3342	let-653(cs178) IV; csEx766[lin-48p::let-653b::sfgfp, myo-2p::gfp]	Sundaram Lab [3]
	UP3452	lpr-3(cs231); csEx436[lpr-3+, myo-2::rfp]	Sundaram Lab [3]
	UP3686	lpr-3(cs250[sfgfp::lpr-3]) X	Sundaram Lab [1]
	UP3746	let-653(cs262[let-653::sfgfp]) IV	Sundaram Lab [1]
	ARF281	aaaEx37[egl-18p::rde-1::SL2-mCherry::unc-54 3'UTR, ttx-3::gfp]; rde-1(ne219) V	This report
	ARF330	aaaIs4[egl-18p::rde-1::SL2-mCherry::unc-54 3'UTR, ttx-3::gfp]; rde-1(ne219) V out-crossed: 4x	This report
	ARF338	aaaEx108[dpy-7p::utrnch::dsred::unc-54 3'UTR ttx-3::gfp]	This report
	ARF353	aaaIs7[dpy-7p::utrnch::dsred::unc-54 3'UTR , ttx-3::gfp] not out-crossed	This report
	ARF385	aaaIs7[dpy-7p::utrnch::dsred::unc-54 3'UTR ttx-3::gfp] X out-crossed: 6x	This report
	ARF386	nmy-2(cp13[nmy-2::gfp + LoxP]) I; aaaIs7[dpy-7p::utrnch::dsred::unc-54 3'UTR, ttx-3::gfp] X	This report
	ARF387	nmy-2(ne1490) I; aaaIs7[dpy-7p::utrnch::dsRed::unc-54 3'UTR] X	This report
	ARF388	nmy-2(ne3409) I; aaaIs7[dpy-7p::utrnch::dsRed::unc-54 3'UTR] X	This report
	ARF402	aaaEx117[egl-18p::utrnch::gfp::unc-54 3'UTR, ttx-3::gfp]	This report
	ARF403	aaaIs24[egl-18p::utrnch::gfp::unc-54 3'UTR, ttx-3::gfp] out-crossed: 4x	This report
	ARF404	aaaIs24[egl-18p::utrnch::gfp::unc-54 3'UTR, ttx-3::gfp]; mjIs15[ajm-1::mCherry]	This report
	ARF408	aaaEx162[dpy-7p::rde-1::SL2-NLS-gfp::unc-54 3'UTR, ttx-3::dsred]; rde-1(ne219) V	This report
	ARF410	nmy-2(ne3409) I; aaaIs24[egl-18p::utrnch::gfp::unc-54 3'UTR]; mjIs15[ajm-1::mCherry]	This report
	ARF411	nmy-2(ne1490) I; aaaIs24[egl-18p::utrnch::gfp::unc-54 3'UTR]; mjIs15[ajm-1::mCherry]	This report
	ARF415	aaaEx167[noah-1::sfgfp::noah-1, ttx-3p::rfp]	This report
	ARF418	aaaEx167[noah-1::sfgfp::noah-1 3'UTR ttx-3::mCherry]; noah-1(ok1587) I	This report
	ARF500	nmy-2(cp13[nmy-2::gfp + LoxP]) I; aaaIs21[egl-18p::utrnch::dsred::unc-54 3'UTR, ttx-3::dsRed]	This report
	ARF501	aaaIs12[fbn-1::mCherry::fbn-1, ttx-3::gfp] V; aaaIs24[egl-18p::utrnch::gfp::unc-54 3'UTR, ttx-3::gfp]	This report
	ARF502	aaaEx167[noah-1::sfgfp::noah-1, ttx-3p::rfp]; aaaIs12[fbn-1::fbn-1::mCherry, ttx-3p::gfp] V	This report
	ARF503	aaaIs25[noah-1::sfgfp::noah-1 3'UTR] V out crossed: 2x	This report
	ARF504	aaaIs25[noah-1::sfgfp::noah-1 3'UTR ttx-3p::rfp]; aaaIs12[fbn-1p::fbn-1::mcherry ttx-3p::gfp] V	This report
	ARF505	aaaIs7[dpy-7p::utrnch::dsred::unc-54 3'UTR, ttx-3::gfp]; wIs79[ajm-1::gfp + Pscm::gfp] V	This report
	UP3693	noah-1(mc68[noah-1::mCherry]) I; lpr-3(cs250[sfgfp::lpr-3]) X	This report
	UP4114	noah-1(mc68[noah-1::mCherry]) I; aaaIs24[egl-18p::utrnch::gfp::unc-54 3'UTR, ttx-3::gfp]	This report
	UP4127	aaaIs21[egl-18p::utrnch::dsRed::unc-54 3'UTR, ttx-3::dsred]; lpr-3(cs250[sfgfp::lpr-3]) X	This report
	UP4170	aaaIs24[egl-18p::utrnch::gfp::unc-54 3'UTR, ttx-3::gfp]; lpr-3(cs266 [mCherry::lpr-3]) X	This report
	UP4195	aaaIs24[egl-18p::utrnch::gfp::unc-54 3'UTR, ttx-3::gfp]; let-653(cs178) IV; csEx766[lin-48p::let-653b::sfgfp, myo-2p::gfp]	This report
	UP4127	aaaIs21[egl-18p::utrnch::dsRed::unc-54 3'UTR, ttx-3::dsred]; lpr-3(cs250[sfgfp::lpr-3]) X	This report
	References
	1	Cohen JD, Sparacio AP, Belfi AC, Forman-Rubinsky R, Hall DH, Maul-Newby H, et al. A 1156multi-layered and dynamic apical extracellular matrix shapes the vulva lumen in Caenorhabditis elegans. eLife. 2020;9: e57874. doi:10.7554/eLife.57874
	2	Gill HK, Cohen JD, Ayala-Figueroa J, Forman-Rubinsky R, Poggioli C, Bickard K, et al. Integrity of Narrow Epithelial Tubes in the C. elegans Excretory System Requires a Transient Luminal Matrix. PLoS Genet. 2016;12: e1006205. doi:10.1371/journal.pgen.1006205
	3	Forman-Rubinsky R, Cohen JD, Sundaram MV. Lipocalins Are Required for Apical 1063Extracellular Matrix Organization and Remodeling in Caenorhabditis elegans. Genetics. 2017;207: 625–642. doi:10.1534/genetics.117.300207
