# Supplementary material for: A transient apical extracellular matrix relays cytoskeletal patterns to shape permanent acellular ridges on the surface of adult C. elegans
Source: PLoS Genet. 2022 Aug 12;18(8):e1010348. doi: 10.1371/journal.pgen.1010348 (PMC9401183; doi:10.1371/journal.pgen.1010348)
Supplement: S2 Table — (XLSX) [file pgen.1010348.s004.xlsx]

## Sheet: Sheet1
	S2 Table. Oligonucleotides used in this study.
	Primer Name	Nucleotide Sequence (5' to 3')	Application
	SKO84	ATATGGTACCATGGTGAGCAAGGGCGAGGAGGA	Construct pSK08 (egl-18p::rde-1::SL2-mCherry::unc 54 3'UTR)
	SKO85	GCGCGAATTCTTACTTGTACAGCTCGTCCATG
	SKO86	ATCTGGTACCACGCGTATGGTATTGAGCTGTCTCATCC
	SKO87	CATAGGTACCCTACCGGTACAGCAGTTTC
	SKO88	TATACCCGGGCTCGAGATGTCCTCGAATTTTCCCG
	SKO89	TACTCCCGGGCTCGAGATGTCCTCGAATTTTCCCGAATTGGAAAAAGG
	SKO90	ATACACGCGTTTATGCGAACGACATTCCAGGGTA
	SKO96	ATTACCCGGGGGCATATTTTCCAGCGTTTTCTATCG
	SKO97	CGTACTCGAGATAGACTGTGTGGAGACACTGC
	SKO146	TATAGCCGGCGGTGTGAGCAAGGGCG	Construct pSK26 (dpy-7p::utrnch::dsRed::unc-54 3'UTR)
	SKO147	GCGGGAGCTCTTATCTGGAACAAAATGTAAGAA
	SKO148	GCATGAGCTCATGGCCAAGTATGGAGAACA
	SKO149	TATAGCCGGCGTCTATGGTGACTTGC
	SKO198F	CATTTTTTGCAGTGTCTCCACACAGTCTATATGGCCAAGTATGGAGAACA	Construct pSK34 (egl-18p::utrnch::gfp::unc-54 3'UTR)
	SKO199R	AACTCCAGTGAAAAGTTCTTCTCCTTTACTACCGCCGGCGTCTATGGTGA
	SKO200	ATAGACTGTGTGGAGACACTGC
	SKO201	GCGGTAGTAAAGGAGAAGAACTTTTC
	SKO209	TCAGGGAAACTGCTGTACCGGTAGGGTACCATGACTGCTCCAAAGAAG	Construct pSK38 (dpy-7p::rde-1::SL2-NLS-gfp::unc 54 3'UTR)
	SKO210	CTTACTCTGATGACAGCGGCCC
	SKO211	GGGCCGCTGTCATCAGAGTAAG
	SKO212	GGTACCCTACCGGTACAGCAGTTTC
	SKO53	GCGCAGAAGTTTGGGATAACGA	Genotype rde-1(ne219)
	SKO54	CGCTCCTCTGTTTTCATTGGCA
	SKO150	GCTGAGTTTGAGGAGATGCGTG	Genotype nmy-2(ne1490) and nmy-2(ne3409)
	SKO151	CGGCATTATGTCTCTGCTGCTTC
	SKO152	GCGAGAACAAGAACTGAAAGTGAC	Genotype nmy-2(ne1490)
	SKO216F	GCCGACTAGTGAATTGAATGGGATTTC	Clone nmy-1 exon 10 into pPD129.36 (vector for RNAi)
	SKO217R	ATATCTCGAGCTGGTCTAGCTTCTTCTCG
	SKO262F	GCTATCTAGAATGTCAGAGGACCCATCATG	Clone zoo-1 exons 1-7 into pPD129.36
	SKO263R	GCTACTCGAGCGGAAGTGACTTTGTCCTTC
	SKO132	TACAACAAATGTGGGTCGAAGATCTGGAGT	Construct pSK27 (fbn-1p::fbn-1::mcherry::fbn-1 3'UTR)
	SKO134	ACTCCAGATCTTCGACCCACATTTGTTGTA
	SKO135	ATCCACTAGAAGAGGTTCCAAAGCTTCCAG
	SKO136	CTGGAAGCTTTGGAACCTCTTCTAGTGGAT
	SKO137	AGTTCTCTTCGTCAATCTCGATCTTTTCGC
	SKO138	GCGAAAAGATCGAGATTGACGAAGAGAACT
	SKO141	CTCGAGACCGCCGGCGTGCCCATCTGGACATG
	SKO143	GCCGGCGGTCTCGAGATTTACATAAACTTTCTTT
	SKO144	TATAGCCGGCGGTGTGAGCAAGGGCGAGGA
	SKO145	GCGGCTCGAGAAATAAAGGTTTTGATTTTCTTTCTTTAAAAAAATTATCTTGA
	SKO184	GTTACTTTTTGGGGCGAGAG
	SKO185	CTTCTCCAGACCCACCTTCA
	SKO186	ACTCCTCGCACCTTGGTTTA
	SKO187	CTTTGGTGGATGTGGTGCTA
	SKO188	TAAATCCTTGCCCTAGATGTGCCCATCC	Amplify fbn-1 promoter and exons 1-2 (8.4 kb genomic DNA)
	SKO189	AAACCAAATGGGTCATCAGG
	CM03	GGAGATGACTTCTACTACTGAGGAGG	Construct pCM05 (noah-1p::noah-1::sfgfp::noah-1 3'UTR)
	CM04	CACGGAATTAAGCTTTTTCAGCAAACA
	CM60	CGCAGTTGAGGTTAAAGCTGAAGC
	CM61	GCCGCTGGTGGACCAATTGGAAC
	CM29	TAGCGGTACCAAGGACTCTAAATCACAA	Clone noah-1 exon 6 into pPD129.36 (vector for RNAi)
	CM39	ATTAAAGCTTCACACTCAACTGGTTCAC
