# Supplementary material for: A transient apical extracellular matrix relays cytoskeletal patterns to shape permanent acellular ridges on the surface of adult C. elegans
Source: PLoS Genet. 2022 Aug 12;18(8):e1010348. doi: 10.1371/journal.pgen.1010348 (PMC9401183; doi:10.1371/journal.pgen.1010348)
Supplement: S1 Data — (XLSX) [file pgen.1010348.s005.xlsx]

## Sheet: Fig 2
S1 Data: Source data for Figure 2D graph (SK)
RNAi experiments
Systemic (30hr)
N2
		WT	Gaps	Mazes	Gaps & Mazes	Other	Total
Trial 1	vector	50	0	0	0	0	50
	actin(RNAi)	0	0	47	3	0	50
Trial 2	vector	50	0	0	0	0	50
	actin(RNAi)	9	2	34	6	0	51
Percentages		WT	Gaps	Mazes	Gaps & Mazes		Total
	vector	1	0	0	0	0	1
	actin(RNAi)	0	0	0.94	0.06	0	1
	vector	1	0	0	0	0	1
	actin(RNAi)	0.176471	0.0392157	0.666667	0.117647	0	1
AVERAGE	vector	1	0	0	0	0	1
	actin(RNAi)	0.0882353	0.0196078	0.803333	0.0888235	0	1
Hyp-specific
SK48 aaaEx162[dpy-7p::rde-1::sl2-nlsgfp::unc-54 3'utr]; rde-1(ne219)
RAW		WT	Gaps	Mazes	Gaps & Mazes	Other	Total
Trial 1	vector	50	0	0	0	0	50
	actin(RNAi)	1	8	15	28	0	52
Trial 2	vector	50	0	0	0	0	50
	actin(RNAi)	1	1	13	35	0	50
Percentages	vector	1	0	0	0	0	1
	actin(RNAi)	0.0192308	0.153846	0.288462	0.538462	0	1
	vector	1	0	0	0	0	1
	actin(RNAi)	0.02	0.02	0.26	0.7	0	1
AVERAGE	vector	1	0	0	0	0	1
	actin(RNAi)	0.0196154	0.0869231	0.274231	0.619231	0	1
Seam-specific
ARF330 aaaIs4[elt-5p::rde-1::sl2-dsred::unc-54 3'utr]; rde-1(ne219)
		WT	Gaps	Mazes	Gaps & Mazes	Other	Total
Trial 1	vector	50	0	0	0	0	50
	actin(RNAi)	0	3	12	35	0	50
Trial 2	Vector	50	0	0	0	0	50
	actin(RNAi)	0	4	4	42	0	50
avg	vector	50	0	0	0	0	50
	actin(RNAi)	0	3.5	8	38.5	0	50
		WT	Gaps	Mazes	Gaps & Mazes	Other	Total
Percentages	vector	1	0	0	0	0	1
	actin(RNAi)	0	0.06	0.24	0.7	0	1
	vector	1	0	0	0	0	1
	actin(RNAi)	0	0.08	0.08	0.84	0	1
Percentages		WT	Gaps	Mazes	Gaps & Mazes	Other	Total
	vector	1	0	0	0	0	1
	actin(RNAi)	0	0.07	0.16	0.77	0	1
N2
		WT	Gaps	Mazes	Gaps & Mazes	Other	Total
Trial 1	vector	50	0	0	0	0	50
	nmy-1(RNAi)	4	0	3	0	43	50
Trial 2	vector	50	0	0	0	0	50
	nmy-1(RNAi)	5	0	5	1	39	50
AVERAGE	vector	50	0	0	0	0	50
	nmy-1(RNAi)	4.5	0	4	0.5	41	50
Percentages	vector	1	0	0	0	0	1
	nmy-1(RNAi)	0.08	0	0.06	0	0.86	1
	vector	1	0	0	0	0	1
	nmy-1(RNAi)	0.1	0	0.1	0.02	0.78	1
AVERAGE		WT	Gaps	Mazes	Gaps & Mazes	Other	Total
	vector	1	0	0	0	0	1
	nmy-1(RNAi)	0.09	0	0.08	0.01	0.82	1
WM179 nmy-2(ne3409)
		WT	Gaps	Mazes	Gaps & Mazes	Other	Total
Trial 1	vector	31	0	1	0	7	39
	nmy-1(RNAi)	0	4	35	11	0	50
Trial 2	vector	42	0	1	0	8	51
	nmy-1(RNAi)	0	2	39	9	0	50
Percentages		WT	Gaps	Mazes	Gaps & Mazes	Other	Total
	vector	0.794872	0	0.025641	0	0.179487	1
	nmy-1(RNAi)	0	0.08	0.7	0.22	0	1
	vector	0.823529	0	0.0196078	0	0.156863	1
	nmy-1(RNAi)	0	0.04	0.78	0.18	0	1
AVERAGE	vector	0.809201	0	0.0226244	0	0.168175	1
	nmy-1(RNAi)	0	0.06	0.74	0.2	0	1
WM180 nmy-2(ne1490)
RAW		WT	Gaps	Mazes	Gaps & Mazes	Other	Total
Trial 1	vector	43	0	3	0	7	53
	nmy-1(RNAi)	1	2	50	3	0	56
Trial 2	vector	47	0	0	0	3	50
	nmy-1(RNAi)	0	0	50	0	0	50
Percentages		WT	Gaps	Mazes	Gaps & Mazes	Other	Total
	vector	0.811321	0	0.0566038	0	0.132075	1
	nmy-1(RNAi)	0.0178571	0.0357143	0.892857	0.0535714	0	1
	vector	0.94	0	0	0	0.06	1
	nmy-1(RNAi)	0	0	1	0	0	1
AVERAGE	vector	0.87566	0	0.0283019	0	0.0960377	1
	nmy-1(RNAi)	0.00892857	0.0178571	0.946429	0.0267857	0	1

## Sheet: Fig2 WA
Seam-specific
ARF330 aaaIs4[elt-5p::rde-1::sl2-dsred::unc-54 3'utr]; rde-1(ne219)											WT	Gaps	Mazes	Other
		WT	Gaps	Mazes	Other	Total				ARF330 vector	1	0	0	0
Trial 1	vector	50	0	0	0	50				ARF330 actin(RNAi)	0	0.07	0.93	0
Trial 2	vector	50	0	0	0	50				ARF408 vector	1	0	0	0
Trial 1	actin(RNAi)	0	3	47	0	50				ARF408 actin(RNAi)	0.0196003	0.0895465	0.890853	0
Trial 2	actin(RNAi)	0	4	46	0	50				N2 vector	1	0	0	0
Weighted average	vector	50	0	0	0	50				N2 actin(RNAi)	0.0899824	0.0199961	0.890022	0
	actin(RNAi)	0	3.5	46.5	0	50				N2 nmy-1(RNAi)	0.09	0	0.09	0.82
Percentage	vector	1	0	0	0	1				WM179 vector	0.812955	0	0.0218341	0.165211
	actin(RNAi)	0	0.07	0.93	0	1				WM179 nmy-1(RNAi)	0	0.06	0.94	0
										WM180 vector	0.871916	0	0.0299491	0.0981352
Hyp-specific										WM180 nmy-1(RNAi)	0.00993612	0.0198722	0.970192	0
SK48 aaaEx162[dpy-7p::rde-1::sl2-nlsgfp::unc-54 3'utr]; rde-1(ne219)
		WT	Gaps	Mazes	Other	Total
Trial 1	vector	50	0	0	0	50
Trial 2	vector	50	0	0	0	50
Trial 1	actin(RNAi)	1	8	43	0	52
Trial 2	actin(RNAi)	1	1	48	0	50
Weighted average	vector	50	0	0	0	50
	actin(RNAi)	1	4.56863	45.451	0	51.0196
Percentage	vector	1	0	0	0	1
	actin(RNAi)	0.0196003	0.0895465	0.890853	0	1
Acute systemic (30hr)
N2
		WT	Gaps	Mazes	Other	Total
Trial 1	vector	50	0	0	0	50
Trial 2	vector	50	0	0	0	50
Trial 1	actin(RNAi)	0	0	50	0	50
Trial 2	actin(RNAi)	9	2	40	0	51
Weighted average	vector	50	0	0	0	50
	actin(RNAi)	4.54455	1.0099	44.9505	0	50.505
Percentage	vector	1	0	0	0	1
	actin(RNAi)	0.0899824	0.0199961	0.890022	0	1
Systemic (42hr)
N2
		WT	Gaps	Mazes	Other	Total
Trial 1	vector	50	0	0	0	50
Trial 2	vector	50	0	0	0	50
Trial 1	nmy-1(RNAi)	4	0	3	43	50
Trial 2	nmy-1(RNAi)	5	0	6	39	50
Weighted average	vector	50	0	0	0	50
	nmy-1(RNAi)	4.5	0	4.5	41	50
Percentage	vector	1	0	0	0	1
	nmy-1(RNAi)	0.09	0	0.09	0.82	1
WM179 nmy-2(ne3409)
		WT	Gaps	Mazes	Other	Total
Trial 1	vector	31	0	1	7	39
Trial 2	vector	42	0	1	8	51
Trial 1	nmy-1(RNAi)	0	4	46	0	50
Trial 2	nmy-1(RNAi)	0	2	48	0	50
Weighted average	vector	37.2333	0	1	7.56667	45.8
	nmy-1(RNAi)	0	3	47	0	50
Percentage	vector	0.812955	0	0.0218341	0.165211	1
	nmy-1(RNAi)	0	0.06	0.94	0	1
WM180 nmy-2(ne1490)
RAW		WT	Gaps	Mazes	Other	Total
Trial 1	vector	43	0	3	7	53
Trial 2	vector	47	0	0	3	50
Trial 1	nmy-1(RNAi)	1	2	53	0	56
Trial 2	nmy-1(RNAi)	0	0	50	0	50
Weighted average	vector	44.9417	0	1.54369	5.05825	51.5437
	nmy-1(RNAi)	0.528302	1.0566	51.5849	0	53.1698
Percentage	vector	0.871916	0	0.0299491	0.0981352	1
	nmy-1(RNAi)	0.00993612	0.0198722	0.970192	0	1

## Sheet: Stats
RNAi experiments									Pair-wise Chi Square Test, normal vs abnormal
Systemic (30hr)
N2									ARF330	WT	Abnormal	Total
		WT	Gaps	Mazes	Gaps & Mazes	Other	Total		vector	100	0	100
Trial 1	vector	50	0	0	0	0	50		actin(RNAi)	0	100	100
	actin(RNAi)	0	0	47	3	0	50					Fisher's exact test	P<0.0001
Trial 2	vector	50	0	0	0	0	50		ARF408	WT	Abnormal	Total
	actin(RNAi)	9	2	34	6	0	51		vector	100	0	100
									actin(RNAi)	2	100	102
Hyp-specific												Fisher's exact test	P<0.0001
ARF408/ SK48 aaaEx162[dpy-7p::rde-1::sl2-nlsgfp::unc-54 3'utr]; rde-1(ne219)									Systemic N2 (30hrs)	WT	Abnormal	Total
RAW		WT	Gaps	Mazes	Gaps & Mazes	Other	Total		vector	100	0	100
Trial 1	vector	50	0	0	0	0	50		actin(RNAi)	9	92	101
	actin(RNAi)	1	8	15	28	0	52					Fisher's exact test	P<0.0001
Trial 2	vector	50	0	0	0	0	50		N2	WT	Abnormal	Total
	actin(RNAi)	1	1	13	35	0	50		vector	100	0	100
									nmy-1(RNAi)	9	91	100
Seam-specific												Fisher's exact test	P<0.0001
ARF330 aaaIs4[elt-5p::rde-1::sl2-dsred::unc-54 3'utr]; rde-1(ne219)									WM179	WT	Abnormal	Total
		WT	Gaps	Mazes	Gaps & Mazes	Other	Total		vector	73	17	90
Trial 1	vector	50	0	0	0	0	50		nmy-1(RNAi)	0	100	100
	actin(RNAi)	0	3	12	35	0	50					Fisher's exact test	P<0.0001
Trial 2	Vector	50	0	0	0	0	50		WM180	WT	Abnormal	Total
	actin(RNAi)	0	4	4	42	0	50		vector	90	13	103
									nmy-1(RNAi)	1	105	106
N2												Fisher's exact test	P<0.0001
		WT	Gaps	Mazes	Gaps & Mazes	Other	Total
Trial 1	vector	50	0	0	0	0	50
	nmy-1(RNAi)	4	0	3	0	43	50
Trial 2	vector	50	0	0	0	0	50
	nmy-1(RNAi)	5	0	5	1	39	50
WM179 nmy-2(ne3409)
		WT	Gaps	Mazes	Gaps & Mazes	Other	Total
Trial 1	vector	31	0	1	0	7	39
	nmy-1(RNAi)	0	4	35	11	0	50
Trial 2	vector	42	0	1	0	8	51
	nmy-1(RNAi)	0	2	39	9	0	50
WM180 nmy-2(ne1490)
RAW		WT	Gaps	Mazes	Gaps & Mazes	Other	Total
Trial 1	vector	43	0	3	0	7	53
	nmy-1(RNAi)	1	2	50	3	0	56
Trial 2	vector	47	0	0	0	3	50
	nmy-1(RNAi)	0	0	50	0	0	50

## Sheet: Bonferroni
This spreadsheet calculates the Bonferroni correction for up to 1000 P-values.
It comes with the diet and mammorgraphic density P-values from www.biostathandbook.com/multiplecomparisons.html as an example.
To use the spreadsheet, replace the diet P-values with your numbers; they don't need to be sorted.
Also enter the critical value you want (usually 0.05, but you might want something different).
"sig" in column C indicates that the P-value is significant at the critical value you've chosen, after the Bonferroni correction.
The "Bonferroni-corrected P-values" are just your P-values multiplied by the number of tests; I don't particularly
like this method of presenting the results of the Bonferroni correction, but it's here in case you like it.
For more details, see www.biostathandbook.com/multiplecomparisons.html
critical value:	0.05		number of tests:	6
			corrected critical value:	0.00833333
↓ labels (optional) ↓	↓ P-values ↓	Bonferroni-corrected significance	Bonferroni-corrected P-value
ARF330	0.0001	significant	0.0006
ARF408	0.0001	significant	0.0006
N2 act	0.0001	significant	0.0006
N2 nmy	0.0001	significant	0.0006
WM179	0.0001	significant	0.0006
WM80	0.0001	significant	0.0006
