# Supplementary material for: A transient apical extracellular matrix relays cytoskeletal patterns to shape permanent acellular ridges on the surface of adult C. elegans
Source: PLoS Genet. 2022 Aug 12;18(8):e1010348. doi: 10.1371/journal.pgen.1010348 (PMC9401183; doi:10.1371/journal.pgen.1010348)
Supplement: S2 Data — (XLSX) [file pgen.1010348.s006.xlsx]

## Sheet: Fig 2F
S2_Data. Source data for Figure 2F graph (SK)
N2
		WT	Gaps	Mazes	Gaps & Mazes	Other	Total				WT	Other	Gaps	Gaps & Mazes	Mazes
Trial 1	vector	50	0	0	0	0	50			N2 vector	1	0	0	0	0
	zoo-1(RNAi)	49	0	1	0	0	50			N2 zoo-1(RNAi)	0.98	0	0.01	0	0.01
Trial 2	vector	50	0	0	0	0	50			PE97 vector	0.609231	0.02	0.0292308	0	0.341538
	zoo-1(RNAi)	49	1	0	0	0	50			PE97 zoo-1(RNAi)	0.223951	0.14965	0.156643	0	0.469755
Percentages		WT	Gaps	Mazes	Gaps & Mazes	Other	Total
Trial 1	vector	1	0	0	0	0	1
	zoo-1(RNAi)	0.98	0	0.02	0	0	1
Trial 2	vector	1	0	0	0	0	1
	zoo-1(RNAi)	0.98	0.02	0	0	0	1
AVERAGE	vector	1	0	0	0	0	1
	zoo-1(RNAi)	0.98	0.01	0.01	0	0	1
PE97 hmp-1(fe4)
		Normal	Gaps	Mazes	Gaps & Mazes	Other	Total
Trial 1	vector	34	1	13	0	2	50
	zoo-1(RNAi)	13	13	21	0	8	55
Trial 2	vector	28	2	22	0	0	52
	zoo-1(RNAi)	11	4	29	0	8	52
Percentages	vector	0.68	0.02	0.26	0	0.04	1
	zoo-1(RNAi)	0.236364	0.236364	0.381818	0	0.145455	1
	vector	0.538462	0.0384615	0.423077	0	0	1
	zoo-1(RNAi)	0.211538	0.0769231	0.557692	0	0.153846	1
AVERAGE	vector	0.609231	0.0292308	0.341538	0	0.02	1
	zoo-1(RNAi)	0.223951	0.156643	0.469755	0	0.14965	1

## Sheet: Fig2F WA
N2
		WT	Gaps	Mazes	Other	Total
Trial 1	vector	50	0	0	0	50						WT	Gaps	Mazes	Other
Trial 2	vector	50	0	0	0	50					N2 vector	1	0	0	0
Trial 1	zoo-1(RNAi)	49	0	1	0	50					N2 zoo-1(RNAi)	0.98	0.01	0.01	0
Trial 2	zoo-1(RNAi)	49	1	0	0	50					PE97 vector	0.606457	0.0295926	0.344735	0.019216
Weighted average	vector	50	0	0	0	50					PE97 zoo-1(RNAi)	0.224647	0.16111	0.464828	0.149415
	zoo-1(RNAi)	49	0.5	0.5	0	50
PERCENTAGE	vector	1	0	0	0	1
	zoo-1(RNAi)	0.98	0.01	0.01	0	1
PE97 hmp-1(fe4)
		Normal	Gaps	Mazes	Other	Total
Trial 1	vector	34	1	13	2	50
Trial 2	vector	28	2	22	0	52
Trial 1	zoo-1(RNAi)	13	13	21	8	55
Trial 2	zoo-1(RNAi)	11	4	29	8	52
Weighted average	vector	30.9412	1.5098	17.5882	0.980392	51.0196
	zoo-1(RNAi)	12.028	8.62617	24.8879	8	53.5421
PERCENTAGE	vector	0.606457	0.0295926	0.344735	0.019216	1
	zoo-1(RNAi)	0.224647	0.16111	0.464828	0.149415	1

## Sheet: Stats
N2								Pairwise Chi Square Test, normal vs abnormal
		WT	Gaps	Mazes	Other	Total
Trial 1	vector	50	0	0	0	50		N2	WT	Abnormal	Total
	zoo-1(RNAi)	49	0	1	0	50		vector	100	0	100
Trial 2	vector	50	0	0	0	50		zoo-1(RNAi)	98	2	100
	zoo-1(RNAi)	49	1	0	0	50					Fisher's exact test	P<0.4975
								PE97	WT	Abnormal	Total
								vector	62	40	102
PE97 hmp-1(fe4)								zoo-1(RNAi)	24	83	107
		Normal	Gaps	Mazes	Other	Total					Fisher's exact test	P<0.0001
Trial 1	vector	34	1	13	2	50
	zoo-1(RNAi)	13	13	21	8	55
Trial 2	vector	28	2	22	0	52
	zoo-1(RNAi)	11	4	29	8	52

## Sheet: Bonferroni
This spreadsheet calculates the Bonferroni correction for up to 1000 P-values.
It comes with the diet and mammorgraphic density P-values from www.biostathandbook.com/multiplecomparisons.html as an example.
To use the spreadsheet, replace the diet P-values with your numbers; they don't need to be sorted.
Also enter the critical value you want (usually 0.05, but you might want something different).
"sig" in column C indicates that the P-value is significant at the critical value you've chosen, after the Bonferroni correction.
The "Bonferroni-corrected P-values" are just your P-values multiplied by the number of tests; I don't particularly
like this method of presenting the results of the Bonferroni correction, but it's here in case you like it.
For more details, see www.biostathandbook.com/multiplecomparisons.html
critical value:	0.05		number of tests:	2
			corrected critical value:	0.025
↓ labels (optional) ↓	↓ P-values ↓	Bonferroni-corrected significance	Bonferroni-corrected P-value
N2	0.4975	not significant	0.995
PE97	0.0001	significant	0.0002
