# Supplementary material for: A transient apical extracellular matrix relays cytoskeletal patterns to shape permanent acellular ridges on the surface of adult C. elegans
Source: PLoS Genet. 2022 Aug 12;18(8):e1010348. doi: 10.1371/journal.pgen.1010348 (PMC9401183; doi:10.1371/journal.pgen.1010348)
Supplement: S3 Data — (XLSX) [file pgen.1010348.s007.xlsx]

## Sheet: As Entered Into Prism
S3_Data. Source data for Figure 3C graph (TJB)
Average seam width in microns for each image, graphed as a scatter plot separated by stage										STRAIN:	SU93 ( jcIs1 (AJM-1::GFP) IV)
	L4.2	L4.3	L4.4	L4.5	L4.6	L4.7
	3.83814	1.14263	1.04	1.89103	2.6234	2.58013
	2.38622	1.57212	0.8	3.47917	2.39583	3.47917
	3.0641	1.73558	1.39	2.75641	3.45032	3.09936
	2.31571	1.13942	1.24	2.0016	2.93269	3.0609
	1.37837	1.58654	1.06	2.55609	2.60737	2.99679
	1.3766		1.42		2.41346	2.89423
	3.69391		2.15		2.93109
	2.91667		1.78
			2.23
			1.66
			1.75
			1.6
			2.3
			1.29968
			1.08654
			1.80769

## Sheet: L4.2
SU93 Seam Width Measured at 100pxls, 200pxls, 300pxls, 400pxls, 500pxls, 600pxls				STRAIN:	SU93 ( jcIs1 (AJM-1::GFP) IV)
									AVG WIDTH		AVG WIDTH	axiskop 100x conversion: 1 micron = 10.4 pts
	2021 IMAGE		100	200	300	400	500	600	(PTS)		(MICRONS)	divide FIJI measurement by 10.4 to get microns
	SU93.3.800X100.tif		41	42	43.5	39	38	36	39.9167		3.83814
	SU93.53.800x100.tif		25.1	24.3	23	28.5	23	25	24.8167		2.38622
	SU93.12.800x100.tif		23.5	31.5	39	32	35.5	29.7	31.8667		3.0641
	SU93.7.800x100.tif		26.6	24.3	24	22	22.6	25	24.0833		2.31571
	SU93.4.800x200.tif		15.81	12.3	14.9	15	15	13	14.335		1.37837
	SU93.55.800x100.tif		13	10	12.5	14.1	17.2	19.1	14.3167		1.3766
	SU93.MS.2021.5.hyp.800x100.tif		43	34.5	31.5	35.5	49.5	36.5	38.4167		3.69391
	SU93.MS.2021.2.hyp.800x100.tif		26	29.5	31	24	32.5	39	30.3333		2.91667
	n=8

## Sheet: L4.3
SU93 Seam Width Measured at 100pxls, 200pxls, 300pxls, 400pxls, 500pxls, 600pxls				STRAIN:	SU93 ( jcIs1 (AJM-1::GFP) IV)
									AVG WIDTH		AVG WIDTH	axiskop 100x conversion: 1 micron = 10.4 pts
	2021 IMAGE		100	200	300	400	500	600	(PTS)		(MICRONS)	divide FIJI measurement by 10.4 to get microns
	SU93.21.800x100.tif		12.5	11.9	10	12.9	12.7	11.3	11.8833		1.14263
	SU93.54.800x100.tif		15.5	19.5	16.4	14.2	15	17.5	16.35		1.57212
	SU93.9.800x100.tif		17	17.8	19.4	17.6	15.7	20.8	18.05		1.73558
	SU93.52.800x100.tif		12	12.5	14	12.5	11	9.1	11.85		1.13942
	SU93.6.800x100.tif		11.7	13	16.6	17.5	20.8	19.4	16.5		1.58654
	n=5

## Sheet: L4.4
SU93 Seam Width Measured at 100pxls, 200pxls, 300pxls, 400pxls, 500pxls, 600pxls							STRAIN:	SU93 ( jcIs1 (AJM-1::GFP) IV)
									AVG WIDTH		AVG WIDTH
	2021 IMAGE		100	200	300	400	500	600	(PTS)		(MICRONS)
	SU93.1.hyp		9.708	11.769	11.18	9.5	10.012	12.59	10.7932		1.04
	SU93.3.hyp2		7.616	8.246	9.22	8.062	8.246	8.246	8.27267		0.8
	SU93.7.hyp		13.038	14.142	13.038	14.509	14.5	17.507	14.4557		1.39
	SU93.8.hyp		10.198	12.369	13.153	14.036	15	12.369	12.8542		1.24
	SU93.10.hyp		8.062	9.05	11	12	13	13.038	11.025		1.06
	SU93.12.hyp		13	10.44	15	17.029	18.028	15	14.7495		1.42
	SU93.14.hyp		19	19	21.024	22	27	26	22.3373		2.15
	SU93.1		15.033	15.033	18	23	19.026	21	18.5153		1.78
	SU93.8		23	26.019	24.187	24.021	23	19.105	23.222		2.23
	SU93.10		18.974	18.111	18.028	18	18.111	12.369	17.2655		1.66
	SU93.15		16.492	16.492	21.095	19	18.111	18.248	18.2397		1.75
	SU93.18		18	17	17	16	17	15	16.6667		1.6
	SU93.19		22.804	24.515	26.019	24	25	23.022	24.2267		2.3
	SU93.49.800x100.tif		10.8	10.6	13.9	15	16.4	14.4	13.5167		1.29968
	SU93.46.800x100.tif		10	10.8	10.5	13	12.7	10.8	11.3		1.08654
	SU93.39.800x100.tif		17.6	17.3	16.3	18.1	21.5	22	18.8		1.80769
	n=16

## Sheet: L4.5
SU93 Seam Width Measured at 100pxls, 200pxls, 300pxls, 400pxls, 500pxls, 600pxls						STRAIN:	SU93 ( jcIs1 (AJM-1::GFP) IV)
									AVG WIDTH		AVG WIDTH
	2021 IMAGE		100	200	300	400	500	600	(PTS)		(MICRONS)
	SU93.13.800x100.tif		19	19	19	19	20	22	19.6667		1.89103
	SU93.17.800x100.tif		31	37	40	41.1	35	33	36.1833		3.47917
	SU93.16.800x100.tif		40	26.5	24	22.5	29	30	28.6667		2.75641
	SU93.47.800x100.tif		18	20.6	22	21	22.4	20.9	20.8167		2.0016
	SU93.MS.2021.6.hyp.800x100.tif		26	22	27	28	28.5	28	26.5833		2.55609
	n=5

## Sheet: L4.6
SU93 Seam Width Measured at 100pxls, 200pxls, 300pxls, 400pxls, 500pxls, 600pxls					STRAIN:	SU93 ( jcIs1 (AJM-1::GFP) IV)
									AVG WIDTH		AVG WIDTH
	2021 IMAGE		100	200	300	400	500	600	(PTS)		(MICRONS)
	SU93.31.800x100.tif		21.4	25.1	25.6	28.6	31	32	27.2833		2.6234
	SU93.41.800x100.tif		21.1	11.6	28.2	30.6	28.5	29.5	24.9167		2.39583
	SU93.44.800x100.tif		36	33.2	38	37.5	38	32.6	35.8833		3.45032
	SU93.2.800X100.tif		23.5	34.5	26.5	35	32.5	31	30.5		2.93269
	SU93.43.800x100.tif		26.5	27.5	26.5	26.5	26.7	29	27.1167		2.60737
	SU93.MS.2021.13.hyp.800x200.tif		22.8	22.1	20.1	28	29.4	28.2	25.1		2.41346
	SU93.MS.2021.4.hyp.800x100.tif		28.5	28.5	30.5	33.6	32.2	29.6	30.4833		2.93109
	n=7

## Sheet: L4.7
SU93 Seam Width Measured at 100pxls, 200pxls, 300pxls, 400pxls, 500pxls, 600pxls						STRAIN:	SU93 ( jcIs1 (AJM-1::GFP) IV)
									AVG WIDTH		AVG WIDTH
	2021 IMAGE		100	200	300	400	500	600	(PTS)		(MICRONS)
	SU93.42.800x100.tif		20	26	24	32	27	32	26.8333		2.58013
	SU93.48.800x100.tif		30	36	35	43	36	37.1	36.1833		3.47917
	SU93.50.800x100.tif		35.5	31.3	40.4	34	24.9	27.3	32.2333		3.09936
	SU93.51.800x100.tif		27	51.5	30.5	27.5	29	25.5	31.8333		3.0609
	SU93.14.800x100.tif		30	31.5	28	34	33.5	30	31.1667		2.99679
	SU93.40.800x200.tif		25.7	34.4	32.1	34	28.4	26	30.1		2.89423
	n=6
