# Supplementary material for: A transient apical extracellular matrix relays cytoskeletal patterns to shape permanent acellular ridges on the surface of adult C. elegans
Source: PLoS Genet. 2022 Aug 12;18(8):e1010348. doi: 10.1371/journal.pgen.1010348 (PMC9401183; doi:10.1371/journal.pgen.1010348)
Supplement: S4 Data — (XLSX) [file pgen.1010348.s008.xlsx]

## Sheet: Summary
	Source Data for Figure 4D
	Anisotropy of UTRNCH::dsRED Signal in Cortex of Lateral hyp7 Syncytia
	Strain: ARF385 aaaIs7[Phyp-7::utrnch::dsRed] also known as SK27
		L4.2		Anisotropy
		Specimen	File Name	value
		A1	SK27-02-midL4_07.19.2016	0.03895
		A2	SK27-03-midL4_07.19.2016	0.03455
		A3	SK27-05-L4_09.13.2016	0.0307667
		A4	SK27-05-midL4_07.19.2016	0.026
		A5	SK27-06-midL4_07.19.2016	0.0346333
		A6	SK27-07-midL4_07.19.2016	0.0304167
		A7	SK27-12-L4_09.13.2016	0.0252
		A8	SK27-13-L4_09.13.2016	0.0479667
		A9	SK27-16-L4_09.15.2016	0.0356833
		A10	SK27-17_09.15.2016	0.0328833
		A11	SK27-18-L4_09.15.2016	0.05205
		A12	SK27-19_09.15.2016	0.0302
		A13	SK27-20-L4_09.15.2016	0.03505
		A14	SK27-21-L4_09.15.2016	0.0305
			average, stdev		0.0346321	0.00752989	n = 14
		L4.3		Anisotropy
		Specimen	File Name	value
		B1	SK27-04-07.19.2016_Z0Z2	0.0356167
		B2	SK27-07-L4_0913.2016	0.027
		B3	SK27-09-L4_0913.2016	0.0727333
		B4	SK27-14-midL4_07.19.2016	0.0388333
		B5	SK27-22-L4_09.15.2016	0.0455
		B6	SK27-31-L4_09.15.2016	0.0568
		B7	SK27-04_Timecourse_04.20.2016	0.0237
		B8	SK27-15-L4_09.13.2016_Z0Z3	0.0565667
		B9	SK27-12-midL4_07.19.2016	0.15835
			average, stdev		0.0572333	0.0409993	n = 9
		L4.4		Anisotropy
		Specimen	File Name	value
		C1	SK27-01-L4_08.16.2016.tif	0.132117
		C2	SK27-04-L4_11.15.2015	0.109217
		C3	SK27-06-L4_09.13.2016	0.165667
		C4	SK27-10-L4_10.07.2015	0.100517
		C5	SK27-10-midL4_07.19.2016	0.1164
		C6	SK27_01-L4_07.19.2016	0.06685
			average, stdev		0.115128	0.0329351	n = 6
		L4.5		Anisotropy
		Specimen	File Name	value
		D1	SK27-11-L4_09.13.2016.tif	0.154
		D2	SK27-11-midL4_07.19.2016	0.174817
		D3	SK27-10-L4_09.13.2016	0.152517
		D4	SK27-13-midL4_07.19.2016	0.246867
		D5	SK27-15-midL4_07.19.2016	0.258067
		D6	SK27-27-mid-L4_09.16.2016	0.1039
		D7	SK27-05-L4_08.17.2016	0.204683
		D8	SK27-08-L4_09.13.2016	0.161967
		D9	SK27-08-midL4_07.19.2016	0.118033
		D10	SK27-01-LateL4_09.07.2016	0.184667
			average, stdev		0.175952	0.0499413	n = 10
		L4.6		Anisotropy
		Specimen	File Name	value
		E1	SK27-05-L4_11.11.2015	0.2209
		E2	SK27-01_Timecourse_04.20.2016	0.0970667
		E3	SK27-03_Timecourse_04.20.2016	0.175183
		E4	SK27-09-midL4_07.19.2016	0.105117
		E5	SK27-02-L4_08.16.2016	0.167233
		E6	SK27-06b-L4_11.11.2015	0.151383
			average, stdev		0.152814	0.0463225	n = 6
		L4.7		Anisotropy
		Specimen	File Name	value
		F1	SK27-01-L4A_09.14.2016	0.193667
		F2	SK27-02-L4A_08.17.16	0.158717
		F3	SK27-03-L4_08.16.2016	0.1956
		F4	SK27-03-L4A_08.17.2016	0.229717
		F5	SK27-04-L4A_08.17.2016	0.178417
		F6	SK27-06_Timecourse_04.20.2016	0.0873
		F7	SK27-18-L4_11.11.2015	0.1792
		F8	SK27-28_mid-L4_09.16.2016	0.16135
			average, stdev		0.172996	0.0412426	n = 8
		L4.8		Anisotropy
		Specimen	File Name	value
		1	SK27-02-L4A 11.15.2015	0.18032
		2	SK27-29-L4A_09.16.2016	0.278617
		3	SK27-07-L4/A 11.15.2015	0.134971
		4	SK29-10 L4A 11.11.2015	0.1971
		5	SK27-11-L4A 11.11.2015	0.299683
			average, stdev		0.218138	0.0690956	n = 5
		L4.9		Anisotropy
		Specimen	File Name	value
		1	SK27-01-L4A	0.204214
		2	SK27-08-L4/A (late molt)	0.19145
		3	SK27-09-L/4A	0.192467
		4	SK27-14-LateMolt	0.227633
		5	SK27-02-LateL4A_09.07.2016	0.158367
			average, stdev		0.194826	0.0250535	n = 5
		YA		Anisotropy
		Specimen	File Name	value
		1	SK27_01 1 hrYA.tif	0.0727333
		2	SK27_03 YA 1h	0.02365
		3	SK27-04-YA_1hr_06.14.2016	0.052125
		4	SK27_01_2hrY	0.03385
		5	SK27_YA_05_2h.tif	0.0205667
		6	SK27_YA_09_2h.tif	0.0635167
		7	SK27-12	0.08985
		8	SK27-14	0.0467333
		9	SK27-15	0.0344167
			average, stdev		0.0486046	0.0233171	n = 9

## Sheet: Data by worm
S4_Data.	SOURCE DATA FIGURE 4D (ARF)
	ALIGNMENT OF CIRCUMFERENTIAL AFBS, CORTEX OF LATERAL hyp7 SYNCYTIA
	Strain	Genotype
	ARF385	aaaIs7[dpy-7p::utrnch::dsRed::unc-54 3'UTR ttx-3::gfp] X outcrossed: 6x
	(aka SK27)
	Sub-stage			Specimen and File
	L4.2	L4.2	A1	SK27-02-midL4_07.19.2016
				SK27_02_Z0Z2.tif	1	0.0205
				SK27_02_Z0Z2.tif	2	0.0942
				SK27_02_Z0Z2.tif	3	0.0653
				SK27_02_Z0Z2.tif	4	0.011
				SK27_02_Z0Z2.tif	5	0.0189
				SK27_02_Z0Z2.tif	6	0.0238
				Average, SD		0.03895	0.0331663
		L4.2	A2	SK27-03-midL4_07.19.2016
				SK27-03-L4 Z0Z2.tif	1	0.0486
				SK27-03-L4 Z0Z2.tif	3	0.0312
				SK27-03-L4 Z0Z2.tif	4	0.0263
				SK27-03-L4 Z0Z2.tif	6	0.0403
				SK27-03-L4 Z0Z2.tif	7	0.0178
				SK27-03-L4 Z0Z2.tif	9	0.0431
				Average, SD		0.03455	0.0115188
		L4.2	A3	SK27-05-L4_09.13.2016
				SK27-05-L4_09.13.2016_Z0Z2_Max_ADJ.tif	1	0.0206
				SK27-05-L4_09.13.2016_Z0Z2_Max_ADJ.tif	2	0.034
				SK27-05-L4_09.13.2016_Z0Z2_Max_ADJ.tif	3	0.0323
				SK27-05-L4_09.13.2016_Z0Z2_Max_ADJ.tif	4	0.0386
				SK27-05-L4_09.13.2016_Z0Z2_Max_ADJ.tif	5	0.0293
				SK27-05-L4_09.13.2016_Z0Z2_Max_ADJ.tif	6	0.0298
				Average, SD		0.0307667	0.00601021
		L4.2	A4	SK27-05-midL4_07.19.2016
				SK27-05 Z0Z2 G ABC.tif	7	0.0091
				SK27-05 Z0Z2 G ABC.tif	8	0.0312
				SK27-05 Z0Z2 G ABC.tif	9	0.0206
				SK27-05 Z0Z2 G ABC.tif	10	0.0206
				SK27-05 Z0Z2 G ABC.tif	11	0.0405
				SK27-05 Z0Z2 G ABC.tif	12	0.0342
				Average, SD		0.0260333	0.0113882
		L4.2	A5	SK27-06-midL4_07.19.2016
				SK27-06-L4-hyp_ROTATED2022.tif	1	0.0719
				SK27-06-L4-hyp_ROTATED2022.tif	2	0.0401
				SK27-06-L4-hyp_ROTATED2022.tif	3	0.0198
				SK27-06-L4-hyp_ROTATED2022.tif	5	0.0259
				SK27-06-L4-hyp_ROTATED2022.tif	6	0.0198
				SK27-06-L4-hyp_ROTATED2022.tif	7	0.0303
				Average, SD		0.0346333	0.0197676
		L4.2	A6	SK27-07-midL4_07.19.2016
				SK27_07_Z0Z2 Max.tif	17	0.0164
				SK27_07_Z0Z2 Max.tif	19	0.0647
				SK27_07_Z0Z2 Max.tif	20	0.025
				SK27_07_Z0Z2 Max.tif	22	0.0415
				SK27_07_Z0Z2 Max.tif	23	0.0177
				SK27_07_Z0Z2 Max.tif	24	0.0172
				Average, SD		0.0304167	0.0192893
		L4.2	A7	SK27-12-L4_09.13.2016
				SK27-12-L4_09.13.2016_MAX_Z0Z2.tif	7	0.0219
				SK27-12-L4_09.13.2016_MAX_Z0Z2.tif	8	0.028
				SK27-12-L4_09.13.2016_MAX_Z0Z2.tif	9	0.0123
				SK27-12-L4_09.13.2016_MAX_Z0Z2.tif	10	0.0414
				SK27-12-L4_09.13.2016_MAX_Z0Z2.tif	11	0.0238
				SK27-12-L4_09.13.2016_MAX_Z0Z2.tif	12	0.0238
				Average, SD		0.0252	0.00950263
		L4.2	A8	SK27-13-L4_09.13.2016
				SK27-13-L4_09.13.2016_MAX_Z0Z4_ADJ.tif	1	0.0781
				SK27-13-L4_09.13.2016_MAX_Z0Z4_ADJ.tif	3	0.0188
				SK27-13-L4_09.13.2016_MAX_Z0Z4_ADJ.tif	4	0.0384
				SK27-13-L4_09.13.2016_MAX_Z0Z4_ADJ.tif	6	0.0705
				SK27-13-L4_09.13.2016_MAX_Z0Z4_ADJ.tif	7	0.0532
				SK27-13-L4_09.13.2016_MAX_Z0Z4_ADJ.tif	8	0.0288
				Average, SD		0.0479667	0.0234637
		L4.2	A9	SK27-16-L4_09.15.2016
				SK27-16-L4_z00_ADJ.tif	32	0.0358
				SK27-16-L4_z00_ADJ.tif	33	0.0571
				SK27-16-L4_z00_ADJ.tif	35	0.0423
				SK27-16-L4_z00_ADJ.tif	36	0.0142
				SK27-16-L4_z00_ADJ.tif	37	0.0322
				SK27-16-L4_z00_ADJ.tif	38	0.0325
				Average, SD		0.0356833	0.0140447
		L4.2	A10	SK27-17_09.15.2016
				SK27-17_09.15.2016_Z0Z3.tif	1	0.0153
				SK27-17_09.15.2016_Z0Z3.tif	2	0.0352
				SK27-17_09.15.2016_Z0Z3.tif	3	0.0154
				SK27-17_09.15.2016_Z0Z3.tif	4	0.0475
				SK27-17_09.15.2016_Z0Z3.tif	5	0.0644
				SK27-17_09.15.2016_Z0Z3.tif	7	0.0195
				Average, SD		0.0328833	0.0200313
		L4.2	A11	SK27-18-L4_09.15.2016
				SK27-18-L4_09.15.2016_MAX_Z0Z2_ADJ.tif		0.0158
				SK27-18-L4_09.15.2016_MAX_Z0Z2_ADJ.tif		0.0582
				SK27-18-L4_09.15.2016_MAX_Z0Z2_ADJ.tif		0.143
				SK27-18-L4_09.15.2016_MAX_Z0Z2_ADJ.tif		0.0246
				SK27-18-L4_09.15.2016_MAX_Z0Z2_ADJ.tif		0.0099
				SK27-18-L4_09.15.2016_MAX_Z0Z2_ADJ.tif		0.0608
				Average, SD		0.05205	0.049458
		L4.2	A12	SK27-19_09.15.2016
				SK27-19_09.15.2016_Z0Z3.tif	8	0.0511
				SK27-19_09.15.2016_Z0Z3.tif	9	0.0178
				SK27-19_09.15.2016_Z0Z3.tif	10	0.021
				SK27-19_09.15.2016_Z0Z3.tif	12	0.0362
				SK27-19_09.15.2016_Z0Z3.tif	13	0.0204
				SK27-19_09.15.2016_Z0Z3.tif	14	0.0347
				Average, SD		0.0302	0.0128647
		L4.2	A13	SK27-20-L4_09.15.2016
				SK27-20-L4_09.15.2016_MAX_Z0Z02_ADJ.tif	19	0.052
				SK27-20-L4_09.15.2016_MAX_Z0Z02_ADJ.tif	20	0.0417
				SK27-20-L4_09.15.2016_MAX_Z0Z02_ADJ.tif	21	0.0247
				SK27-20-L4_09.15.2016_MAX_Z0Z02_ADJ.tif	22	0.0253
				SK27-20-L4_09.15.2016_MAX_Z0Z02_ADJ.tif	23	0.0236
				SK27-20-L4_09.15.2016_MAX_Z0Z02_ADJ.tif	24	0.043
				Average, SD		0.03505	0.0120666
		L4.2	A14	SK27-21-L4_09.15.2016
				SK27-21-L4_09.15.2016_MAX_Z0Z2_ADJ.tif	25	0.0401
				SK27-21-L4_09.15.2016_MAX_Z0Z2_ADJ.tif	26	0.0291
				SK27-21-L4_09.15.2016_MAX_Z0Z2_ADJ.tif	27	0.0243
				SK27-21-L4_09.15.2016_MAX_Z0Z2_ADJ.tif	28	0.0243
				SK27-21-L4_09.15.2016_MAX_Z0Z2_ADJ.tif	29	0.0506
				SK27-21-L4_09.15.2016_MAX_Z0Z2_ADJ.tif	30	0.0146
				Average, SD		0.0305	0.0128672
	L4.3	L4.3	B1	SK27-04-midL4_08.19.2016
				SK27-04-07.19.2016_Z0Z2.tif	11	0.0343
				SK27-04-07.19.2016_Z0Z2.tif	13	0.0304
				SK27-04-07.19.2016_Z0Z2.tif	15	0.0263
				SK27-04-07.19.2016_Z0Z2.tif	16	0.0405
				SK27-04-07.19.2016_Z0Z2.tif	17	0.0498
				SK27-04-07.19.2016_Z0Z2.tif	18	0.0324
				Average, SD		0.0356167	0.00837984
		L4.3	B2	SK27-07-L4_0913.2016
				MAX_SK27-07-L4_09.13.2016.tif	28	0.0125
				MAX_SK27-07-L4_09.13.2016.tif	29	0.0642
				MAX_SK27-07-L4_09.13.2016.tif	30	0.032
				MAX_SK27-07-L4_09.13.2016.tif	32	0.0148
				MAX_SK27-07-L4_09.13.2016.tif	33	0.0126
				MAX_SK27-07-L4_09.13.2016.tif	35	0.0259
				Average, SD		0.027	0.0198822
		L4.3	B3	SK27-09-L4_0913.2016
				SK27-09-L4_09.13.2016_Z0Z3.tif	41	0.0786
				SK27-09-L4_09.13.2016_Z0Z3.tif	42	0.0661
				SK27-09-L4_09.13.2016_Z0Z3.tif	43	0.0941
				SK27-09-L4_09.13.2016_Z0Z3.tif	44	0.0558
				SK27-09-L4_09.13.2016_Z0Z3.tif	45	0.07
				SK27-09-L4_09.13.2016_Z0Z3.tif	47	0.0718
				Average, SD		0.0727333	0.0128844
		L4.3	B4	SK27-14-midL4_07.19.2016
				SK27-14-midL4_07.19.2016_Z0Z3.tif	48	0.0231
				SK27-14-midL4_07.19.2016_Z0Z3.tif	49	0.0485
				SK27-14-midL4_07.19.2016_Z0Z3.tif	50	0.0661
				SK27-14-midL4_07.19.2016_Z0Z3.tif	52	0.0514
				SK27-14-midL4_07.19.2016_Z0Z3.tif	53	0.0292
				SK27-14-midL4_07.19.2016_Z0Z3.tif	55	0.0147
				Average, SD		0.0388333	0.0195836
		L4.3	B5	SK27-22-L4_09.15.2016
				SK27-22-L4_09.15.2016_MAX_Z0Z2_ADJ.tif	9	0.0728
				SK27-22-L4_09.15.2016_MAX_Z0Z2_ADJ.tif	11	0.059
				SK27-22-L4_09.15.2016_MAX_Z0Z2_ADJ.tif	13	0.0323
				SK27-22-L4_09.15.2016_MAX_Z0Z2_ADJ.tif	14	0.0219
				SK27-22-L4_09.15.2016_MAX_Z0Z2_ADJ.tif	16	0.046
				SK27-22-L4_09.15.2016_MAX_Z0Z2_ADJ.tif	17	0.041
				Average, SD		0.0455	0.0183262
		L4.3	B6	SK27-31-L4_09.15.2016
				SK27-31-L4_z1_ADJ.tif	1	0.0907
				SK27-31-L4_z1_ADJ.tif	2	0.0658
				SK27-31-L4_z1_ADJ.tif	3	0.0349
				SK27-31-L4_z1_ADJ.tif	4	0.0643
				SK27-31-L4_z1_ADJ.tif	6	0.0527
				SK27-31-L4_z1_ADJ.tif	7	0.0324
				Average, SD		0.0568	0.0218094
		L4.3	B7	SK27-04_Timecourse_04.20.2016.tif	16	0.0378
				SK27-04_Timecourse_04.20.2016.tif	17	0.0364
				SK27-04_Timecourse_04.20.2016.tif	18	0.0105
				SK27-04_Timecourse_04.20.2016.tif	19	0.018
				SK27-04_Timecourse_04.20.2016.tif	20	0.0127
				SK27-04_Timecourse_04.20.2016.tif	22	0.0268
				Average, SD		0.0237	0.0118105
		L4.3	B8	SK27-15-L4_09.13.2016_Z0Z3
				SK27-15-L4_09.13.2016_Z0Z3.tif	63	0.0694
				SK27-15-L4_09.13.2016_Z0Z3.tif	64	0.0566
				SK27-15-L4_09.13.2016_Z0Z3.tif	65	0.0994
				SK27-15-L4_09.13.2016_Z0Z3.tif	66	0.0352
				SK27-15-L4_09.13.2016_Z0Z3.tif	67	0.0467
				SK27-15-L4_09.13.2016_Z0Z3.tif	69	0.0321
				Average, SD		0.0565667	0.0251073
		L4.3	B9	SK27-12-midL4_07.19.2016
				SK27_012 Z0Z3.tif	32	0.1575
				SK27_012 Z0Z3.tif	34	0.1838
				SK27_012 Z0Z3.tif	35	0.2012
				SK27_012 Z0Z3.tif	37	0.1514
				SK27_012 Z0Z3.tif	38	0.1102
				SK27_012 Z0Z3.tif	39	0.146
				Average, SD		0.15835	0.0316348
	L4.4	L4.4	C1	SK27-01-L4_08.16.2016.tif
				SK27-01-L4_08.16.2016.tif	56	0.1139
				SK27-01-L4_08.16.2016.tif	57	0.1189
				SK27-01-L4_08.16.2016.tif	58	0.1515
				SK27-01-L4_08.16.2016.tif	59	0.121
				SK27-01-L4_08.16.2016.tif	60	0.1667
				SK27-01-L4_08.16.2016.tif	62	0.1207
				Average, SD		0.132117	0.0215971
		L4.4	C2	SK27-04-L4_11.15.2015
				SK27-04-L4_2015.11.05_Max_Z1Z3_ADJ.tif	1	0.1381
				SK27-04-L4_2015.11.05_Max_Z1Z3_ADJ.tif	2	0.1169
				SK27-04-L4_2015.11.05_Max_Z1Z3_ADJ.tif	4	0.1142
				SK27-04-L4_2015.11.05_Max_Z1Z3_ADJ.tif	6	0.1025
				SK27-04-L4_2015.11.05_Max_Z1Z3_ADJ.tif	7	0.0859
				SK27-04-L4_2015.11.05_Max_Z1Z3_ADJ.tif	9	0.0977
				Average, SD		0.109217	0.0181082
		L4.4	C3	SK27-06-L4_09.13.2016
				SK27-06-L4_09.13.2016_Z0Z3.tif	70	0.1938
				SK27-06-L4_09.13.2016_Z0Z3.tif	72	0.1722
				SK27-06-L4_09.13.2016_Z0Z3.tif	73	0.1747
				SK27-06-L4_09.13.2016_Z0Z3.tif	74	0.1407
				SK27-06-L4_09.13.2016_Z0Z3.tif	75	0.1621
				SK27-06-L4_09.13.2016_Z0Z3.tif	77	0.1505
				Average, SD		0.165667	0.0188778
		L4.4	C4	SK27-10-L4_10.07.2015
				SK27-10-L4_10.07.2015_MaxZ0Z1_ADJ.tif	10	0.0956
				SK27-10-L4_10.07.2015_MaxZ0Z1_ADJ.tif	11	0.0881
				SK27-10-L4_10.07.2015_MaxZ0Z1_ADJ.tif	12	0.1023
				SK27-10-L4_10.07.2015_MaxZ0Z1_ADJ.tif	14	0.1109
				SK27-10-L4_10.07.2015_MaxZ0Z1_ADJ.tif	16	0.084
				SK27-10-L4_10.07.2015_MaxZ0Z1_ADJ.tif	18	0.1222
				Average, SD		0.100517	0.0143688
		L4.4	C5	SK27-10-midL4_07.19.2016
				SK27-10-midL4_0719.2016.tif	1	0.1265
				SK27-10-midL4_0719.2016.tif	3	0.0913
				SK27-10-midL4_0719.2016.tif	4	0.0824
				SK27-10-midL4_0719.2016.tif	5	0.1201
				SK27-10-midL4_0719.2016.tif	6	0.1552
				SK27-10-midL4_0719.2016.tif	7	0.1229
				Average, SD		0.1164	0.0262656
		L4.4	C6	SK27_01-L4_07.19.2016
				SK27-01-L4_07.02.2016_MAX_Z0Z4_Rotated_ADJ (L4.4).tif	20	0.0761
				SK27-01-L4_07.02.2016_MAX_Z0Z4_Rotated_ADJ (L4.4).tif	21	0.076
				SK27-01-L4_07.02.2016_MAX_Z0Z4_Rotated_ADJ (L4.4).tif	22	0.0606
				SK27-01-L4_07.02.2016_MAX_Z0Z4_Rotated_ADJ (L4.4).tif	24	0.0696
				SK27-01-L4_07.02.2016_MAX_Z0Z4_Rotated_ADJ (L4.4).tif	26	0.0634
				SK27-01-L4_07.02.2016_MAX_Z0Z4_Rotated_ADJ (L4.4).tif	28	0.0554
				Average, SD		0.06685	0.00847248
	L4.5	L4.5	D1	SK27-11-L4_09.13.2016.tif
				SK27-11-L4_09.13.2016_Z0Z4.tif	9	0.1644
				SK27-11-L4_09.13.2016_Z0Z4.tif	10	0.1934
				SK27-11-L4_09.13.2016_Z0Z4.tif	11	0.1685
				SK27-11-L4_09.13.2016_Z0Z4.tif	13	0.1213
				SK27-11-L4_09.13.2016_Z0Z4.tif	14	0.1347
				SK27-11-L4_09.13.2016_Z0Z4.tif	15	0.1417
				Average, SD		0.154	0.0263205
		L4.5	D2	SK27-11-midL4_07.19.2016
				SK-27-11-L4 Z0Z1.tif	20	0.1629
				SK-27-11-L4 Z0Z1.tif	21	0.1425
				SK-27-11-L4 Z0Z1.tif	22	0.1743
				SK-27-11-L4 Z0Z1.tif	23	0.1513
				SK-27-11-L4 Z0Z1.tif	24	0.2025
				SK-27-11-L4 Z0Z1.tif	25	0.2154
				Average, SD		0.174817	0.0288203
		L4.5	D3	SK27-10-L4_09.13.2016
				SK27-10-L4_MAX_Z0Z2_ADJ.tif	2	0.1503
				SK27-10-L4_MAX_Z0Z2_ADJ.tif	3	0.181
				SK27-10-L4_MAX_Z0Z2_ADJ.tif	5	0.1728
				SK27-10-L4_MAX_Z0Z2_ADJ.tif	7	0.141
				SK27-10-L4_MAX_Z0Z2_ADJ.tif	8	0.1692
				SK27-10-L4_MAX_Z0Z2_ADJ.tif	10	0.1008
				Average, SD		0.152517	0.0293708
		L4.5	D4	SK27-13-midL4_07.19.2016
				SK27_13 Z0Z2.tif	10	0.22
				SK27_13 Z0Z2.tif	11	0.2613
				SK27_13 Z0Z2.tif	12	0.2256
				SK27_13 Z0Z2.tif	13	0.2497
				SK27_13 Z0Z2.tif	14	0.2694
				SK27_13 Z0Z2.tif	15	0.2552
				Average, SD		0.246867	0.0198375
		L4.5	D5	SK27-15-midL4_07.19.2016
				SK27_15 Z01Z3.tif	16	0.2636
				SK27_15 Z01Z3.tif	17	0.3113
				SK27_15 Z01Z3.tif	18	0.2702
				SK27_15 Z01Z3.tif	19	0.2018
				SK27_15 Z01Z3.tif	20	0.2559
				SK27_15 Z01Z3.tif	21	0.2456
				Average, SD		0.258067	0.0356025
		L4.5	D6	SK27-27-mid-L4_09.16.2016
				SK27-27-midL4_09.16.2016_MAX_Z0Z3_ADJ (L4.5).tif	1	0.0869
				SK27-27-midL4_09.16.2016_MAX_Z0Z3_ADJ (L4.5).tif	2	0.0875
				SK27-27-midL4_09.16.2016_MAX_Z0Z3_ADJ (L4.5).tif	5	0.0976
				SK27-27-midL4_09.16.2016_MAX_Z0Z3_ADJ (L4.5).tif	6	0.1072
				SK27-27-midL4_09.16.2016_MAX_Z0Z3_ADJ (L4.5).tif	7	0.1296
				SK27-27-midL4_09.16.2016_MAX_Z0Z3_ADJ (L4.5).tif	8	0.1146
				Average, SD		0.1039	0.0166344
		L4.5	D7	SK27-05-L4_08.17.2016
				SK27-05-L4_MAX_Z0Z3 (L4.5).tif	13	0.1989
				SK27-05-L4_MAX_Z0Z3.tif	14	0.2005
				SK27-05-L4_MAX_Z0Z3.tif	16	0.1855
				SK27-05-L4_MAX_Z0Z3.tif	18	0.2168
				SK27-05-L4_MAX_Z0Z3.tif	20	0.2367
				SK27-05-L4_MAX_Z0Z3.tif	21	0.1897
				Average, SD		0.204683	0.0190543
		L4.5	D8	SK27-08-L4_09.13.2016
				SK27-08-L4_09.13.2016_MAX_Z0Z2 (L4.5).tif	1	0.1823
				SK27-08-L4_09.13.2016_MAX_Z0Z2 (L4.5).tif	2	0.181
				SK27-08-L4_09.13.2016_MAX_Z0Z2 (L4.5).tif	4	0.1784
				SK27-08-L4_09.13.2016_MAX_Z0Z2 (L4.5).tif	5	0.1858
				SK27-08-L4_09.13.2016_MAX_Z0Z2 (L4.5).tif	7	0.1141
				SK27-08-L4_09.13.2016_MAX_Z0Z2 (L4.5).tif	8	0.1302
				Average, SD		0.161967	0.0313501
		L4.5	D9	SK27-08-midL4_07.19.2016
				SK27-08-midL4-07.19.2016_MAX_Z0Z2_ADJ.tif	9	0.1269
				SK27-08-midL4-07.19.2016_MAX_Z0Z2_ADJ.tif	10	0.1319
				SK27-08-midL4-07.19.2016_MAX_Z0Z2_ADJ.tif	11	0.0906
				SK27-08-midL4-07.19.2016_MAX_Z0Z2_ADJ.tif	12	0.1606
				SK27-08-midL4-07.19.2016_MAX_Z0Z2_ADJ.tif	14	0.1119
				SK27-08-midL4-07.19.2016_MAX_Z0Z2_ADJ.tif	15	0.0863
				Average, SD		0.118033	0.0278569
		L4.5-L4.6	D10	SK27-01-LateL4_09.07.2016
				SK27-01-lateL4_MAX_Z0Z1.ADJ (L4.5).tif	16	0.1958
				SK27-01-lateL4_MAX_Z0Z1.ADJ (L4.5).tif	17	0.1877
				SK27-01-lateL4_MAX_Z0Z1.ADJ (L4.5).tif	18	0.1888
				SK27-01-lateL4_MAX_Z0Z1.ADJ (L4.5).tif	21	0.1835
				SK27-01-lateL4_MAX_Z0Z1.ADJ (L4.5).tif	22	0.168
				SK27-01-lateL4_MAX_Z0Z1.ADJ (L4.5).tif	23	0.1842
				Average, SD		0.184667	0.00926923
	L4.6	L4.6	E1	SK27-05-L4 _11.11.2015
				SK27_05_lateL4 Z1Z3.tif	7	0.2232
				SK27_05_lateL4 Z1Z3.tif	8	0.2041
				SK27_05_lateL4 Z1Z3.tif	9	0.2032
				SK27_05_lateL4 Z1Z3.tif	10	0.2588
				SK27_05_lateL4 Z1Z3.tif	13	0.239																										485	50	486
				SK27_05_lateL4 Z1Z3.tif	14	0.1971
				Average, SD		0.2209	0.0242127
		L4.6	E2	SK27-01_Timecourse_04.20.2016
				SK27-01_Timecourse_04.2016_MAX_Z0Z2_ADJ.tif	24	0.1139
				SK27-01_Timecourse_04.2016_MAX_Z0Z2_ADJ.tif	25	0.1022
				SK27-01_Timecourse_04.2016_MAX_Z0Z2_ADJ.tif	26	0.1099
				SK27-01_Timecourse_04.2016_MAX_Z0Z2_ADJ.tif	27	0.0809
				SK27-01_Timecourse_04.2016_MAX_Z0Z2_ADJ.tif	28	0.0731
				SK27-01_Timecourse_04.2016_MAX_Z0Z2_ADJ.tif	29	0.1024
				Average, SD		0.0970667	0.0163622
		L4.6	E3	SK27-03_Timecourse_04.20.2016
				SK27-03-Timecourse_MAX_Z0Z1_ADJ.tif	38	0.1916
				SK27-03-Timecourse_MAX_Z0Z1_ADJ.tif	40	0.1716
				SK27-03-Timecourse_MAX_Z0Z1_ADJ.tif	41	0.1563
				SK27-03-Timecourse_MAX_Z0Z1_ADJ.tif	43	0.1712
				SK27-03-Timecourse_MAX_Z0Z1_ADJ.tif	44	0.1743
				SK27-03-Timecourse_MAX_Z0Z1_ADJ.tif	46	0.1861
				Average, SD		0.175183	0.0124479
		L4.6	E4	SK27-09-(mid)-L4_07.19.2016
				SK27-09-midL4_07.19.2016_MAX_Z0Z2_ADJ (L4.6).tif	30	0.152
				SK27-09-midL4_07.19.2016_MAX_Z0Z2_ADJ (L4.6).tif	31	0.1118
				SK27-09-midL4_07.19.2016_MAX_Z0Z2_ADJ (L4.6).tif	32	0.0601
				SK27-09-midL4_07.19.2016_MAX_Z0Z2_ADJ (L4.6).tif	34	0.1129
				SK27-09-midL4_07.19.2016_MAX_Z0Z2_ADJ (L4.6).tif	36	0.1015
				SK27-09-midL4_07.19.2016_MAX_Z0Z2_ADJ (L4.6).tif	37	0.0924
				Average, SD		0.105117	0.0300153
		L4.6	E5	SK27-02-L4_08.16.2016
				SK27-02-L4_08.16.2016_MAX_Z0Z2_ADJ (L4.6).tif	10	0.1684		(one side in focus)
				SK27-02-L4_08.16.2016_MAX_Z0Z2_ADJ (L4.6).tif	11	0.1845
				SK27-02-L4_08.16.2016_MAX_Z0Z2_ADJ (L4.6).tif	12	0.1488
				Average, SD		0.167233
		L4.6	E6	SK27-06b_L4_11.11.2015
				Sk27-06 Z1Z3.tif	1	0.1473
				Sk27-06 Z1Z3.tif	2	0.1312
				Sk27-06 Z1Z3.tif	3	0.1789
				Sk27-06 Z1Z3.tif	4	0.1332
				Sk27-06 Z1Z3.tif	5	0.1388
				Sk27-06 Z1Z3.tif	6	0.1789
				Average, SD		0.151383	0.0220334
	L4.7	L4.7	F1	SK27-01-L4A_09.14.2016
				SK27-01-L4:A_09.14.2016_MAX.Z0Z2.ADJ.tif	37	0.1877
				SK27-01-L4:A_09.14.2016_MAX.Z0Z2.ADJ.tif	39	0.2241
				SK27-01-L4:A_09.14.2016_MAX.Z0Z2.ADJ.tif	41	0.179
				SK27-01-L4:A_09.14.2016_MAX.Z0Z2.ADJ.tif	43	0.2346
				SK27-01-L4:A_09.14.2016_MAX.Z0Z2.ADJ.tif	45	0.1725
				SK27-01-L4:A_09.14.2016_MAX.Z0Z2.ADJ.tif	46	0.1641
				Average, SD		0.193667	0.0113401
		L4.7	F2	SK27-02-L4A_08.17.2016
				SK27-02-L4:A_08.17.2016_MAX.Z0Z3.ADJ.tif	27	0.1607
				SK27-02-L4:A_08.17.2016_MAX.Z0Z3.ADJ.tif	29	0.1342
				SK27-02-L4:A_08.17.2016_MAX.Z0Z3.ADJ.tif	31	0.1788
				SK27-02-L4:A_08.17.2016_MAX.Z0Z3.ADJ.tif	32	0.1539
				SK27-02-L4:A_08.17.2016_MAX.Z0Z3.ADJ.tif	34	0.1555
				SK27-02-L4:A_08.17.2016_MAX.Z0Z3.ADJ.tif	35	0.1692
				Average, SD		0.158717	0.0113401
		L4.7	F3	SK27-03-L4-08.16.2016
				SK27-03-L4_08.16.2016_MAX.Z0Z2.tif	20	0.2382
				SK27-03-L4_08.16.2016_MAX.Z0Z2.tif	21	0.2603
				SK27-03-L4_08.16.2016_MAX.Z0Z2.tif	22	0.2101
				SK27-03-L4_08.16.2016_MAX.Z0Z2.tif	23	0.1784
				SK27-03-L4_08.16.2016_MAX.Z0Z2.tif	25	0.148
				SK27-03-L4_08.16.2016_MAX.Z0Z2.tif	26	0.1386
				Average, SD		0.1956	0.0113401
		L4.7	F4	SK27-03-L4A_08.17.2016
				SK27-03-L4A Z0Z3.tif	1	0.2623
				SK27-03-L4A Z0Z3.tif	2	0.2203
				SK27-03-L4A Z0Z3.tif	4	0.1649
				SK27-03-L4A Z0Z3.tif	5	0.2765
				SK27-03-L4A Z0Z3.tif	6	0.2675
				SK27-03-L4A Z0Z3.tif	7	0.1868
				Average, SD		0.229717	0.0113401
		L4.7	F5	SK27-04-L4A_08.17.2016
				SK27-04-L4/A	29	0.1533
				SK27-04-L4/A	30	0.1757
				SK27-04-L4/A	31	0.2024
				SK27-04-L4/A	33	0.1543
				SK27-04-L4/A	35	0.1659
				SK27-04-L4/A	36	0.2189
				Average, SD		0.178417	0.0267978
		L4.7	F6	SK27-06_Timecourse_04.20.2016
				SK27-06_Timecourse_Z0Z2_ADJ.tif	47	0.11
				SK27-06_Timecourse_Z0Z2_ADJ.tif	48	0.1066
				SK27-06_Timecourse_Z0Z2_ADJ.tif	50	0.0929
				SK27-06_Timecourse_Z0Z2_ADJ.tif	51	0.0867
				SK27-06_Timecourse_Z0Z2_ADJ.tif	52	0.0687
				SK27-06_Timecourse_Z0Z2_ADJ.tif	53	0.0591
				Average, SD		0.0873333	0.0203012
		L4.7	F7	SK27-18-L4_11.11.2015
				SK27-18-L4 z0 Green.tif	29	0.2192
				SK27-18-L4 z0 Green.tif	30	0.1738
				SK27-18-L4 z0 Green.tif	31	0.1785
				SK27-18-L4 z0 Green.tif	32	0.1783
				SK27-18-L4 z0 Green.tif	33	0.146
				Average, SD		0.17916	0.0261376
		L4.7	F8	SK27-28_mid-L4_09.16.2016
				SK27-28_MAX_Z0Z3_ADJ.tif	47	0.1952
				SK27-28_MAX_Z0Z3_ADJ.tif	48	0.1737
				SK27-28_MAX_Z0Z3_ADJ.tif	50	0.1369
				SK27-28_MAX_Z0Z3_ADJ.tif	51	0.1597
				SK27-28_MAX_Z0Z3_ADJ.tif	52	0.1532
				SK27-28_MAX_Z0Z3_ADJ.tif	53	0.1494
				Average, SD		0.16135	0.0205334
	L4.8	L4.8		SK27-02-L4A 11.15.2015
				SK27_02 L4:A Z0Z2.tif	44	0.0888
				SK27_02 L4:A Z0Z2.tif	45	0.1634
				SK27_02 L4:A Z0Z2.tif	46	0.1711
				SK27_02 L4:A Z0Z2.tif	47	0.1689
				SK27_02 L4:A Z0Z2.tif	49	0.1927
				SK27_02 L4:A Z0Z2.tif	50	0.2055
				Average, SD		0.18032	0.0179514
		L4.8		SK27-07-L4/A 11.15.2015
				SK27-07-L4:A ABC.tif	37	0.1454
				SK27-07-L4:A ABC.tif	38	0.1364
				SK27-07-L4:A ABC.tif	39	0.1573
				SK27-07-L4:A ABC.tif	40	0.1072
				SK27-07-L4:A ABC.tif	42	0.1295
				SK27-07-L4:A ABC.tif	43	0.1236
				Average, SD		0.133233	0.0174455
		L4.8		SK29-10 L4A 11.11.2015
				SK29-10 L4.8 Z0Z2 ABC.tif	51	0.1758
				SK29-10 L4.8 Z0Z2 ABC.tif	52	0.1869
				SK29-10 L4.8 Z0Z2 ABC.tif	53	0.2038
				SK29-10 L4.8 Z0Z2 ABC.tif	54	0.2179
				SK29-10 L4.8 Z0Z2 ABC.tif	55	0.2155
				SK29-10 L4.8 Z0Z2 ABC.tif	56	0.1825
				Average, SD		0.197067	0.0178156
		L4.8		SK27-11-L4A 11.11.2015
				SK27_W11-L4A Z0Z3 ABC.tif	57	0.3058
				SK27_W11-L4A Z0Z3 ABC.tif	58	0.3153
				SK27_W11-L4A Z0Z3 ABC.tif	59	0.3084
				SK27_W11-L4A Z0Z3 ABC.tif	61	0.2833
				SK27_W11-L4A Z0Z3 ABC.tif	62	0.2732
				SK27_W11-L4A Z0Z3 ABC.tif	63	0.3121
				Average, SD		0.299683	0.0172118
				SK27-29-L4A_09.16.2016
				L4.8_SK27-29-L4A_09.16.2016_Z0Z3.tif	2	0.2335
				L4.8_SK27-29-L4A_09.16.2016_Z0Z3.tif	3	0.2742
				L4.8_SK27-29-L4A_09.16.2016_Z0Z3.tif	5	0.3036
				L4.8_SK27-29-L4A_09.16.2016_Z0Z3.tif	6	0.2388
				L4.8_SK27-29-L4A_09.16.2016_Z0Z3.tif	8	0.288
				L4.8_SK27-29-L4A_09.16.2016_Z0Z3.tif	9	0.3336
				Average, SD		0.278617	0.0384077
	L4.9	L4.9	1	SK27-01-L4A
				SK27_01_L4A Z0Z1 GABC.tif	14	0.1901
				SK27_01_L4A Z0Z1 GABC.tif	15	0.1863
				SK27_01_L4A Z0Z1 GABC.tif	16	0.2162
				SK27_01_L4A Z0Z1 GABC.tif	18	0.1649
				SK27_01_L4A Z0Z1 GABC.tif	19	0.2142
				SK27_01_L4A Z0Z1 GABC.tif	20	0.1914
				SK27_01_L4A Z0Z1 GABC.tif	21	0.2664
				Average, SD		0.204214	0.0325074
		L4.9	2	SK27-08-L4/A LATE MOLT CHECK
				SK27_08 (L4:A) GABC.tif	1	0.1999
				SK27_08 (L4:A) GABC.tif	2	0.1958
				SK27_08 (L4:A) GABC.tif	3	0.1758
				SK27_08 (L4:A) GABC.tif	4	0.1579
				SK27_08 (L4:A) GABC.tif	5	0.1882
				SK27_08 (L4:A) GABC.tif	6	0.2311
				Average, SD		0.19145	0.024672
		L4.9	3	SK27-09-L/4A
				SK27_09_L4:A Z0Z2 GABC.tif	7	0.1852
				SK27_09_L4:A Z0Z2 GABC.tif	8	0.1882
				SK27_09_L4:A Z0Z2 GABC.tif	9	0.1616
				SK27_09_L4:A Z0Z2 GABC.tif	10	0.1672
				SK27_09_L4:A Z0Z2 GABC.tif	11	0.2425
				SK27_09_L4:A Z0Z2 GABC.tif	13	0.2101
				Average, SD		0.192467	0.0299213
		L4.9	4	SK27-14-LateMolt
				SK27-14-LateMolt Z0Z2	1	0.2548
				SK27-14-LateMolt Z0Z2	2	0.1994
				SK27-14-LateMolt Z0Z2	3	0.1671
				SK27-14-LateMolt Z0Z2	4	0.2568
				SK27-14-LateMolt Z0Z2	5	0.229
				SK27-14-LateMolt Z0Z2	6	0.2587
				Average, SD		0.227633	0.0374623
		L4.9	5	SK27-02-LateL4A_09.07.2016
				Sk27-02-lateL4A_09.07.2016_Z1Z3.tif	63	0.206
				Sk27-02-lateL4A_09.07.2016_Z1Z3.tif	64	0.1749
				Sk27-02-lateL4A_09.07.2016_Z1Z3.tif	65	0.1915
				Sk27-02-lateL4A_09.07.2016_Z1Z3.tif	66	0.1297
				Sk27-02-lateL4A_09.07.2016_Z1Z3.tif	67	0.139
				Sk27-02-lateL4A_09.07.2016_Z1Z3.tif	68	0.1091
				Average, SD		0.158367	0.038116
	YA	YA	1	SK27_01 1 hrYA.tif
				SK27_01_YA Z3Z5 GABC.tif	30	0.082
				SK27_01_YA Z3Z5 GABC.tif	31	0.0917
				SK27_01_YA Z3Z5 GABC.tif	32	0.075
				SK27_01_YA Z3Z5 GABC.tif	34	0.0481
				SK27_01_YA Z3Z5 GABC.tif	36	0.0429
				SK27_01_YA Z3Z5 GABC.tif	38	0.0967
				Average, SD		0.0727333	0.0224587
		YA	2	SK27_03 YA 1h
				SK27_6.14.16_1hrYA_03_MAX.tif	56	0.0404
				SK27_6.14.16_1hrYA_03_MAX.tif	57	0.0226
				SK27_6.14.16_1hrYA_03_MAX.tif	58	0.0166
				SK27_6.14.16_1hrYA_03_MAX.tif	59	0.015
				Average, SD		0.02365	0.011636
		YA	3	SK27-04-YA_1hr_06.14.2016
				SK27_6.15.16_1hrYA_04_MAX.tif	53	0.0396
				SK27_6.15.16_1hrYA_04_MAX.tif	54	0.0397
				SK27_6.15.16_1hrYA_04_MAX.tif	55	0.0451
				SK27_6.15.16_1hrYA_04_MAX.tif	52	0.0841
				Average, SD		0.052125	0.021471
		YA	4	SK27_01_2hrY
				SK27_2hrYA_01_MAX.tif	1	0.0532
				SK27_2hrYA_01_MAX.tif	2	0.0345
				SK27_2hrYA_01_MAX.tif	3	0.0125
				SK27_2hrYA_01_MAX.tif	4	0.0483
				SK27_2hrYA_01_MAX.tif	5	0.0148
				SK27_2hrYA_01_MAX.tif	6	0.0398
						0.03385	0.0169574
		YA	5	SK27_YA_05_2h.tif
				SK27-05-YA Z1Z4 ABC.tif	22	0.0337
				SK27-05-YA Z1Z4 ABC.tif	23	0.0199
				SK27-05-YA Z1Z4 ABC.tif	24	0.0188
				SK27-05-YA Z1Z4 ABC.tif	25	0.0188
				SK27-05-YA Z1Z4 ABC.tif	26	0.0161
				SK27-05-YA Z1Z4 ABC.tif	27	0.0161
				Average, SD		0.0205667	0.00661926
		YA	6	SK27_YA_09_2h.tif
				SK27_06.14.16_2hrYA_09_MAX.tif	13	0.081
				SK27_06.14.16_2hrYA_09_MAX.tif	14	0.0743
				SK27_06.14.16_2hrYA_09_MAX.tif	15	0.1006
				SK27_06.14.16_2hrYA_09_MAX.tif	16	0.0627
				SK27_06.14.16_2hrYA_09_MAX.tif	17	0.0421
				SK27_06.14.16_2hrYA_09_MAX.tif	18	0.0204
				Average, SD		0.0635167	0.0286897
		YA	7	SK27-12-YA_11.15.2015
				SK27_12_YA GABC.tif	39	0.1061
				SK27_12_YA GABC.tif	40	0.0898
				SK27_12_YA GABC.tif	41	0.0767
				SK27_12_YA GABC.tif	43	0.0887
				SK27_12_YA GABC.tif	44	0.0947
				SK27_12_YA GABC.tif	46	0.0831
				Average, SD		0.08985	0.0100737
		YA	8	SK27-14_11.15.2015
				SK27_14 YA GABC.tif	47	0.0302
				SK27_14 YA GABC.tif	48	0.0195
				SK27_14 YA GABC.tif	49	0.0625
				SK27_14 YA GABC.tif	50	0.0897
				SK27_14 YA GABC.tif	51	0.0375
				SK27_14 YA GABC.tif	52	0.041
				Average, SD		0.0467333	0.0254081
		YA	9	SK27-15-YA_11.15.2015
				SK27-15 YA Z1Z3 GABC.tif	53	0.044
				SK27-15 YA Z1Z3 GABC.tif	54	0.0182
				SK27-15 YA Z1Z3 GABC.tif	56	0.0149
				SK27-15 YA Z1Z3 GABC.tif	58	0.0544
				SK27-15 YA Z1Z3 GABC.tif	60	0.0292
				SK27-15 YA Z1Z3 GABC.tif	61	0.0458
				Average, SD		0.0344167	0.0160739
