# Supplementary material for: A transient apical extracellular matrix relays cytoskeletal patterns to shape permanent acellular ridges on the surface of adult C. elegans
Source: PLoS Genet. 2022 Aug 12;18(8):e1010348. doi: 10.1371/journal.pgen.1010348 (PMC9401183; doi:10.1371/journal.pgen.1010348)
Supplement: S5 Data — (XLSX) [file pgen.1010348.s009.xlsx]

## Sheet: Sheet1
S5_Data. Source Data for Figure 5D graph (ARF)
Normalized Apical Width of Seam Syncytia in mid-L4s
	Label	Strain	Genotype
	nmy-2+	ARF404	aaaIs24[egl-18p::utrnch::gfp::unc-54 3'UTR, ttx-3::gfp]; mjIs15[ajm-1::mCherry]
	nmy-2(ts)	ARF410	nmy-2(ne3409) I; aaaIs24[egl-18p::utrnch::gfp::unc-54 3'UTR]; mjIs15[ajm-1::mCherry]
	nmy-2+ vector					nmy-2+ nmy-1(RNAi)					nmy-2(ts) vector					nmy-2(ts) nmy-1(RNAi)
	Specimen	Normalized Width				Specimen	Normalized Width				Specimen	Normalized Width				Specimen	Normalized Width
	35	1.64615				31	1.53965				13	2.67655				12	2.02
	36	1.78795				32	2.30363				14*	3.08969				16	2.66937
	40	2.02644				33	2.09158				15	0.900113				19	3.28606
	41	1.84687				34	1.70242				17	2.11858				20	3.60442
	42	2.51681				37	2.06816				18	3.21337				21	3.7281
	43	1.72205				38	2.34441				22*	5.76869				25	2.98508
	56	2.04645				39	1.90276				23	7.45525				26	6.19411
	57	1.26001				53	2.40974				24	2.67485				27	4.96356
	58	1.78588				54	2.55249				29*	3.7906				28	7.06571
	62	2.06533				55	2.39539				30	4.10989				32*	3.3
	64	1.8497				59	3.39766				31	6.81099				33*	5.47
	65	1.55136				60.2	1.52304				35	2.59441				34	3.45336
	66*	1.70232				61	2.00415				36	3.39577				39	8.16745
						63	1.51341				37	5.33195				40	4.65634
	Average, SD	1.83133	0.300163	n=13		67	3.45525				41	2.94864				45	5.30042
						68	3.04645				42	2.68372				46	6.90011
											43	4.17032				47	3.12727
						Average, SD	2.26564	0.614534	n=16		44	5.4815
																Average, SD	4.52302	1.76003	n=17
											Average, SD	3.84527	1.71283	n=18
	*average value from 2 images of single worm:
	Genotype	Specimen	Image	Width	Ave.
	nmy-2+ vector	66	66	1.59894
			66.2	1.8057
					1.70232
	nmy-2(ts) vector	14	14	2.63973
			14.2	3.53965
					3.08969
		22	22	9.00906
			22.2	2.52832
					5.76869
		29	29.2	3.5
			29.3	4.08
					3.79
	nmy-2(ts) nmy-1(RNAi)	32	32.1	4.23395
			32.2	2.37538
					3.30466
		33	33	7.2
			33.2	3.74
					5.47

## Sheet: As entered into Prism
Data as entered in Prism
		ARF404 vector	ARF404_nmy1	ARF410_vector	ARF410_nmy1
		1.26	1.51	0.9	2.02
		1.55	1.52	2.12	2.67
		1.65	1.54	2.59	2.99
		1.7	1.7	2.67	3.13
		1.72	1.9	2.68	3.29
		1.79	2	2.68	3.3
		1.79	2.07	2.95	3.45
		1.85	2.09	3.09	3.6
		1.85	2.3	3.21	3.73
		2.03	2.34	3.4	4.66
		2.05	2.4	3.79	4.96
		2.07	2.41	4.11	5.3
		2.52	2.55	4.17	5.47
			3.05	5.33	6.19
			3.4	5.48	6.9
			3.46	5.77	7.07
				6.81	8.17
				7.46
