# Supplementary material for: A transient apical extracellular matrix relays cytoskeletal patterns to shape permanent acellular ridges on the surface of adult C. elegans
Source: PLoS Genet. 2022 Aug 12;18(8):e1010348. doi: 10.1371/journal.pgen.1010348 (PMC9401183; doi:10.1371/journal.pgen.1010348)
Supplement: S6 Data — (XLSX) [file pgen.1010348.s010.xlsx]

## Sheet: Sheet1
S6_Data. Source data for Figure 5E graph (MVS extracted from SK files)
		normal	abnormal	abnormal					Fisher's Exact Test		Fisher's Exact Test
RNAi	strain	1 or 2 AFBs	fragmented	absent	total n		%abnormal		compared to no RNAi		compared to ARF404 control
control	ARF404	14	0	0	14		0
nmy-1	ARF404	7	6	3	16		56.25		p=0.009	*	p=0.009	*
control	ARF410	7	10	4	21		66.67				p<0.0001	***
nmy-1	ARF410	2	10	8	20		90		p=0.13	n.s.	p<0.0001	***
