# Supplementary material for: A transient apical extracellular matrix relays cytoskeletal patterns to shape permanent acellular ridges on the surface of adult C. elegans
Source: PLoS Genet. 2022 Aug 12;18(8):e1010348. doi: 10.1371/journal.pgen.1010348 (PMC9401183; doi:10.1371/journal.pgen.1010348)
Supplement: S7 Data — (XLSX) [file pgen.1010348.s011.xlsx]

## Sheet: Sheet1
S7_Data. Source data for Figure 6B graph (MVS)
quantification of alae defects in matrix mutants
Sophie Katz 2018		Strain: N2
	Normal	Gaps only	Disorganized	Minor Defects	Total
vector	1	0	0	0	1	n=100
noah-1(RNAi)	0.19	0	0.48	0.33	1	n=100
Sophie Katz 2018		Strains: N2 vs ARF251
	Normal	Gaps only	Disorganized	Minor Defects	Total
N2	1	0	0	0	1	n=100
fbn-1(tm290)	0.245	0.176	0.088	0.49	1	n=102
Forman-Rubinsky et al 2017		Strain: UP3342
	Normal	Gaps only	Disorganized	Minor Defects	Total
	n=1	n=0	n=12	n=0	n=13
let-653(cs178)	0.08	0	0.92	0	1	n=13
Meera Sundaram 2020		Strain: UP3452 (mosaics)
	Normal	Gaps only	Disorg	Minor defect	Total
	n=5	n=1	n=7	n=2	n=15
lpr-3(cs231)	0.33	0.07	0.47	0.13	1	n=15
mosaics*
*Only a proportion of these animals should have lost lpr-3 in seam, so true penetrance of defects is likely much higher
