# Supplementary material for: A transient apical extracellular matrix relays cytoskeletal patterns to shape permanent acellular ridges on the surface of adult C. elegans
Source: PLoS Genet. 2022 Aug 12;18(8):e1010348. doi: 10.1371/journal.pgen.1010348 (PMC9401183; doi:10.1371/journal.pgen.1010348)
Supplement: S8 Data — (XLSX) [file pgen.1010348.s012.xlsx]

## Sheet: as Entered into Prism
S8_Data. Source data for Figure 6D graph (MVS)
	AVG SEAM WIDTH (MICRONS) AT L4.4
	SU93	UP3184	ARF403	UP4195
	1.04	2.79	1.93583	2.784
	0.8	0.95	1.9095	3.48933
	1.39	0.85	1.8755	2.61
	1.24	1.78		2.69883
	1.06	0.88		2.6875
	1.42	1.11		2.6521
	2.15	2		3.244
	1.78	1.36
	2.23	1.51
	1.66
	1.75
	1.6
	2.3
	1.29968
	1.08654
	1.80769
	same data
	from Fig.3C

## Sheet: SU93 vs UP3184
		MEASURED 800x100 INVERTED IMAGE WITH LINE TOOL IN FIJI, 6 measurements per image at 100 pt intervals
									AVG WIDTH		AVG WIDTH
IMAGER	2021 IMAGE		100	200	300	400	500	600	(PTS)		(MICRONS)
MS	SU93.1.hyp		9.708	11.769	11.18	9.5	10.012	12.59	10.7932		1.04		STRAIN:	SU93 ( jcIs1 (AJM-1::GFP) IV)
MS	SU93.3.hyp2		7.616	8.246	9.22	8.062	8.246	8.246	8.27267		0.8
MS	SU93.7.hyp		13.038	14.142	13.038	14.509	14.5	17.507	14.4557		1.39
MS	SU93.8.hyp		10.198	12.369	13.153	14.036	15	12.369	12.8542		1.24
MS	SU93.10.hyp		8.062	9.05	11	12	13	13.038	11.025		1.06
MS	SU93.12.hyp		13	10.44	15	17.029	18.028	15	14.7495		1.42
MS	SU93.14.hyp		19	19	21.024	22	27	26	22.3373		2.15
TB	SU93.1		15.033	15.033	18	23	19.026	21	18.5153		1.78
TB	SU93.8		23	26.019	24.187	24.021	23	19.105	23.222		2.23
TB	SU93.10		18.974	18.111	18.028	18	18.111	12.369	17.2655		1.66
TB	SU93.15		16.492	16.492	21.095	19	18.111	18.248	18.2397		1.75
TB	SU93.18		18	17	17	16	17	15	16.6667		1.6
TB	SU93.19		22.804	24.515	26.019	24	25	23.022	24.2267		2.3
TB	SU93.49		10.8	10.6	13.9	15	16.4	14.4	13.5167		1.29968
TB	SU93.46		10	10.8	10.5	13	12.7	10.8	11.3		1.08654
TB	SU93.39		17.6	17.3	16.3	18.1	21.5	22	18.8		1.80769
								AVERAGE	16.015		1.53837
MS	UP3184.3.hyp		23	24	30.067	32	32	33	29.0112		2.79		STRAIN:	UP3184 (let-653(cs178) jcIs1 (AJM-1::GFP) IV; csEx624 [let-653pro::ssSfGFP::LET-653(213-653); lin-48pro::mRFP] )
MS	UP3184.7.hyp		10.05	11	9	9	10	10	9.84167		0.95
MS	UP3184.10.hyp		9.055	9.055	9	9	8	9	8.85167		0.85
MS	UP3184.16.hyp		18	22.023	19.026	18	19	15.033	18.5137		1.78
MS	UP3184.20.hyp		8.062	10	10.05	9	9	9	9.18533		0.88
MS	UP3184.21.hyp		12.166	12.166	12	12.042	11.045	10.05	11.5782		1.11
MS	UP3184.28.hyp		13.061	10.198	13	14	12.042	12.369	12.445		2
MS	UP3184.34.hyp		12	13	15	13	16	16	14.1667		1.36
MS	UP3184.36.hyp		16.125	14.036	16.031	14	16.031	18.111	15.7223		1.51
								AVERAGE	14.3684		1.47

## Sheet: ARF403 vs UP4195
			MEASURED 600x200 IMAGE SLICE WITH LINE TOOL IN FIJI, 6 measurements per image at 100 pt intervals
										AVG WIDTH
IMAGER	2022 IMAGE (L4.4 STAGE)			100	200	300	400	500	599	(MICRONS)
TB	SK86.6.10.22_001A.SLICE16			2.043	1.866	2.05	2.015	1.779	1.862	1.93583		STRAIN: ARF403 = SK86 aaaIs24
TB	SK86.6.10.22_002A.SLICE9			1.922	1.892	1.923	1.926	1.931	1.863	1.9095
TB	SK86.6.10.22_004A.SLICE14			1.871	1.871	1.983	2.043	1.803	1.682	1.8755
									AVERAGE	1.90694
TB	UP4195.6.10.22_003A.SLICE14			2.703	2.644	2.884	2.824	2.766	2.883	2.784		STRAIN: UP4195 = aaaIs24; let-653(cs178); csEx766
TB	UP4195.6.10.22_005A.SLICE10			3.557	3.616	3.304	3.304	3.429	3.726	3.48933
TB	UP4195.6.10.22_006A.SLICE16			2.698	2.649	2.524	2.183	2.662	2.944	2.61
TB	UP4195.6.10.22_007A.SLICE11			2.703	2.763	2.674	2.706	2.584	2.763	2.69883
TB	UP4195.6.10.22_010A.SLICE12			2.72	2.586	2.704	2.703	2.769	2.643	2.6875
TB	UP4195.6.10.22_012A.SLICE14			2.523	2.466	2.756	2.583	2.584	3.0006	2.6521
TB	UP4195.6.10.22_013A.SLICE10			3.665	3.184	3.063	2.944	3.244	3.364	3.244
									AVERAGE	2.88082
